# Supplementary material for: Loss of the E3 ubiquitin ligase MKRN1 represses diet-induced metabolic syndrome through AMPK activation
Source: Nat Commun. 2018 Aug 24;9:3404. doi: 10.1038/s41467-018-05721-4 (PMC6109074; doi:10.1038/s41467-018-05721-4)
Supplement: Supplementary file 4 — Supplementary Data 1 [file 41467_2018_5721_MOESM4_ESM.xlsx]

## Sheet: Sheet1
Table Sx. Identified DEGs. For each DEG, gene symbol and description, P-value, log2-fold-change of mRNA expression levels between KO and WT are shown
										FPKM (log2-value)
				Adipose			Liver			WT_FAT		KO_FAT		WT_Liv		KO_Liv
EntrezID	Symbol	Ensembl_ID	Description	P-value	Fold change (log2-value)	Differentially expressed gene (DEG)	P-value	Fold change (log2-value)	Differentially expressed gene (DEG)	FAT_WT_1	FAT_WT_2	FAT_KO_1	FAT_KO_2	Liver_WT_1	Liver_WT_2	Liver_KO_1	Liver_KO_2
11302	Aatk	ENSMUSG00000025375	apoptosis-associated tyrosine kinase	0.0658859	-0.779843	0	0.0249556	0.793493	1	3.25415	3.28342	2.67465	2.30324	1.91507	1.65367	2.34525	2.81048
11302	Aatk	ENSMUSG00000025375	apoptosis-associated tyrosine kinase	0.193046	0.421145	0	0.0415145	-0.620786	1	0.0483383	7.89133e-05	0.605647	0.28506	0.845469	0.396323	9.31951e-05	0.000126375
11302	Aatk	ENSMUSG00000025375	apoptosis-associated tyrosine kinase	0.0426427	-0.958196	1	0.0413282	0.939384	1	2.4607	2.69184	1.45737	1.77878	0.351915	1.08353	1.22386	2.09035
11303	Abca1	ENSMUSG00000015243	ATP-binding cassette, sub-family A (ABC1), member 1	0.0214476	-0.972233	1	0.463725	-0.120761	0	5.00268	4.78556	3.8974	3.94638	4.38034	4.27381	4.29567	4.11696
11305	Abca2	ENSMUSG00000026944	ATP-binding cassette, sub-family A (ABC1), member 2	0.995482	-0.00906395	0	0.0363023	-0.642316	1	0.901367	0.510183	0.700737	0.692685	0.860923	0.423718	3.08737e-07	8.71385e-06
11306	Abcb7	ENSMUSG00000031333	ATP-binding cassette, sub-family B (MDR/TAP), member 7	0.0314131	0.801322	1	0.0452572	-0.345829	0	1.95702	2.15325	2.84665	2.86627	3.34798	3.34359	2.93956	3.06036
11307	Abcg1	ENSMUSG00000024030	ATP-binding cassette, sub-family G (WHITE), member 1	0.010857	-1.30672	1	0.0100539	-0.653138	1	4.00071	4.24617	2.78969	2.84376	2.02496	1.87125	1.26218	1.32776
11364	Acadm	ENSMUSG00000062908	acyl-Coenzyme A dehydrogenase, medium chain	0.232718	-0.487482	0	0.000583211	-1.15104	1	4.0288	4.34964	3.9339	3.46957	4.49123	4.43243	3.34178	3.27981
11370	Acadvl	ENSMUSG00000018574	acyl-Coenzyme A dehydrogenase, very long chain	0.395574	-0.301771	0	0.026695	0.794565	1	0.381329	0.637643	0.415429	5.4512e-14	2.27946e-09	0.555269	1.02675	1.11765
11423	Ache	ENSMUSG00000023328	acetylcholinesterase	0.0308737	1.98718	1	0.526749	-0.104089	0	0.930027	0.000196231	1.98327	2.92131	0.00595959	0.207967	1.372e-07	0.00574828
11423	Ache	ENSMUSG00000023328	acetylcholinesterase	0.0134506	2.03398	1	0.804372	-0.0924094	0	0.000401334	0.518267	2.03968	2.54696	0.510995	9.83918e-09	0.234872	0.0913049
11426	Macf1	ENSMUSG00000028649	microtubule-actin crosslinking factor 1	0.015485	-0.977027	1	0.374684	-0.248076	0	4.37489	4.42152	3.34129	3.50107	2.56716	2.41803	2.48236	2.00668
11426	Macf1	ENSMUSG00000028649	microtubule-actin crosslinking factor 1	0.0102899	-0.986366	1	0.331426	-0.193087	0	2.80159	2.81451	1.76363	1.87973	1.64865	1.44333	1.45957	1.24624
11426	Macf1	ENSMUSG00000028649	microtubule-actin crosslinking factor 1	0.0221072	-0.783249	1	0.0412685	-0.378535	0	3.00518	2.95267	2.13489	2.25646	1.75778	1.87042	1.47579	1.39535
11428	Aco1	ENSMUSG00000028405	aconitase 1	0.018792	-0.725143	1	0.873101	-0.0371854	0	6.08025	6.02571	5.29057	5.36511	6.14125	6.28059	6.11743	6.23004
11429	Aco2	ENSMUSG00000022477	aconitase 2, mitochondrial	0.0308873	0.817227	1	0.0591469	-0.266846	0	7.41068	7.33832	8.28685	8.0966	6.49649	6.42056	6.21	6.17336
11430	Acox1	ENSMUSG00000020777	acyl-Coenzyme A oxidase 1, palmitoyl	0.0319818	-1.08493	1	0.393807	-0.268143	0	2.08359	2.09509	1.21	0.798831	3.70497	3.1908	3.00937	3.35011
11432	Acp2	ENSMUSG00000002103	acid phosphatase 2, lysosomal	0.018144	-0.683413	1	0.720545	-0.070781	0	0.645284	0.72227	7.42969e-05	0.00065291	0.724848	0.529536	0.559769	0.553054
11432	Acp2	ENSMUSG00000002103	acid phosphatase 2, lysosomal	0.0162894	-1.1861	1	0.0757954	-0.309779	0	2.24195	1.97106	0.876515	0.964297	2.24454	2.09132	1.85761	1.85869
11433	Acp5	ENSMUSG00000001348	acid phosphatase 5, tartrate resistant	0.00762907	-0.724293	1	0.338862	-0.114146	0	7.97277	7.94076	7.24336	7.22158	6.55566	6.64565	6.45358	6.51943
11433	Acp5	ENSMUSG00000001348	acid phosphatase 5, tartrate resistant	0.81698	-0.157128	0	0.000859083	-2.92904	1	4.23584	4.79683	4.74107	3.97734	3.81511	3.21668	0.00262212	1.17109
11438	Chrna4	ENSMUSG00000027577	cholinergic receptor, nicotinic, alpha polypeptide 4	0.794651	-0.0254214	0	0.0344033	-0.76624	1	0.112925	0.15516	0.102538	0.114704	1.66112	1.64404	0.574997	1.19769
11443	Chrnb1	ENSMUSG00000041189	cholinergic receptor, nicotinic, beta polypeptide 1 (muscle)	0.0273554	1.33744	1	0.00425509	-0.655436	1	2.01599	2.24352	3.20558	3.7288	1.10727	1.1162	0.497069	0.415523
11448	Chrne	ENSMUSG00000014609	cholinergic receptor, nicotinic, epsilon polypeptide	0.00472946	1.61179	1	0.978526	-0.00710862	0	0.0653567	0.0790844	1.58517	1.78286	0.141148	0.0408926	0.101188	0.0666347
11459	Acta1	ENSMUSG00000031972	actin, alpha 1, skeletal muscle	0.00132128	6.67359	1	0.756756	-0.0981648	0	4.47942	5.86611	12.034	11.6587	2.4119	2.74968	2.61921	2.34604
11459	Acta1	ENSMUSG00000031972	actin, alpha 1, skeletal muscle	0.000126914	6.21374	1	0.591563	-0.0816159	0	0.312734	0.300572	6.41328	6.6275	6.50654e-06	0.163231	8.84372e-07	4.57334e-06
11461	Actb	ENSMUSG00000029580	actin, beta	0.0306239	-0.575919	0	0.0321225	-0.601068	1	9.15886	9.09923	8.52246	8.5838	8.07411	8.26865	7.43079	7.70984
11461	Actb	ENSMUSG00000029580	actin, beta	0.000597052	3.40695	1	0.148822	-0.372192	0	1.48269	1.36622	4.77302	4.88979	0.51567	0.815947	0.130522	0.45671
11461	Actb	ENSMUSG00000029580	actin, beta	0.148666	-0.626391	0	0.0131576	-1.05018	1	2.82564	2.30252	2.00495	1.87043	1.70363	1.97623	1.08398	0.495528
11461	Actb	ENSMUSG00000029580	actin, beta	0.0226108	1.6998	1	0.192299	0.67513	0	2.74218	3.2159	4.99173	4.36594	0.89824	2.62261	2.67462	2.19649
11464	Actc1	ENSMUSG00000068614	actin, alpha, cardiac muscle 1	0.0119924	1.73869	1	NaN	NaN	0	0.124496	0.189993	2.14543	1.64644	0.327172	0.283543	0	0.206902
11465	Actg1	ENSMUSG00000062825	actin, gamma, cytoplasmic 1	0.0567969	-0.978948	0	0.0384152	-1.05642	1	7.96517	7.82632	6.65597	7.17763	6.46824	6.12381	4.5689	5.9103
11465	Actg1	ENSMUSG00000062825	actin, gamma, cytoplasmic 1	0.264429	-0.193749	0	0.0369621	-0.593918	1	5.73496	5.83337	5.57432	5.60651	4.17594	4.54116	3.79468	3.73459
11465	Actg1	ENSMUSG00000062825	actin, gamma, cytoplasmic 1	0.00220033	2.88192	1	NaN	NaN	0	0.26931	0.318122	3.33908	3.01219	0	0	0	0.0946282
11465	Actg1	ENSMUSG00000062825	actin, gamma, cytoplasmic 1	0.0336787	0.906627	1	0.489498	0.276066	0	1.09022	1.06026	2.12269	1.84105	0.367929	1.02487	1.35624	0.588694
11465	Actg1	ENSMUSG00000062825	actin, gamma, cytoplasmic 1	0.0036997	2.9628	1	0.918685	-0.0743599	0	1.85368	1.48618	4.81753	4.44794	0.882051	1.51742	1.6158	0.634951
11465	Actg1	ENSMUSG00000062825	actin, gamma, cytoplasmic 1	0.0340995	1.36832	1	0.665411	0.231154	0	2.52621	2.92283	4.39446	3.79123	1.65462	2.84348	3.04423	1.91617
11465	Actg1	ENSMUSG00000062825	actin, gamma, cytoplasmic 1	0.0340267	1.51582	1	0.389746	0.436776	0	1.58665	1.60612	3.55356	2.67086	0.685012	1.81578	2.41112	0.963223
11472	Actn2	ENSMUSG00000052374	actinin alpha 2	0.00805316	4.23647	1	0.79148	-0.000450569	0	3.79429e-09	1.13252e-09	3.36005	5.1129	0.00086249	0.000357989	0.000319301	4.01069e-08
11472	Actn2	ENSMUSG00000052374	actinin alpha 2	0.0298077	2.48079	1	0.720127	-0.0228388	0	4.37137e-09	1.35325e-09	1.55198	3.40961	0.0251753	0.0513902	0.0308878	5.38125e-08
11474	Actn3	ENSMUSG00000006457	actinin alpha 3	0.000633446	6.55343	1	0.888216	0.0150289	0	0.186476	0.814496	7.29796	6.80988	1.05893e-05	0.052599	0.0483154	0.0343519
11474	Actn3	ENSMUSG00000006457	actinin alpha 3	0.00040224	8.40891	1	0.198411	0.143096	0	0.50907	2.57113	10.1763	9.72171	0.57709	0.505192	0.705526	0.662947
11475	Acta2	ENSMUSG00000035783	actin, alpha 2, smooth muscle, aorta	0.15224	-0.548881	0	0.0367127	-0.715636	1	6.52191	6.29763	5.68267	6.03911	2.42609	2.06808	1.74794	1.31496
11477	Acvr1	ENSMUSG00000026836	activin A receptor, type 1	0.621959	0.184331	0	0.0259358	0.817149	1	1.06063	1.4875	1.48788	1.42891	0.637766	0.420661	1.07424	1.61849
11484	Aspa	ENSMUSG00000020774	aspartoacylase	0.047763	0.79069	1	0.0791657	0.308778	0	0.330446	0.190093	1.17466	0.927263	6.03047e-08	1.01277e-10	0.388196	0.229359
11486	Ada	ENSMUSG00000017697	adenosine deaminase	0.043871	-0.752171	1	0.170382	0.217931	0	1.81873	1.90032	0.997136	1.21758	0.917255	0.79661	1.01967	1.13005
11488	Adam11	ENSMUSG00000020926	a disintegrin and metallopeptidase domain 11	0.488954	-0.17421	0	0.0467893	-0.739855	1	0.386714	0.586591	0.389732	0.235152	1.9583	1.69276	1.42636	0.744983
11489	Adam12	ENSMUSG00000054555	a disintegrin and metallopeptidase domain 12 (meltrin alpha)	0.0474047	-1.70659	1	0.720164	-0.0430948	0	4.43655	4.31534	1.94609	3.39263	0.0836691	0.169983	0.091234	0.0762282
11490	Adam15	ENSMUSG00000028041	a disintegrin and metallopeptidase domain 15 (metargidin)	0.00934303	-0.921543	1	0.446038	-0.0927052	0	1.95076	1.95332	0.986051	1.07494	0.17766	0.0862885	0.0785272	1.10077e-05
11490	Adam15	ENSMUSG00000028041	a disintegrin and metallopeptidase domain 15 (metargidin)	0.0517762	-1.21417	0	0.00418573	-1.21843	1	3.13177	3.92126	2.23516	2.38954	1.25552	1.67208	0.1965	0.294251
11490	Adam15	ENSMUSG00000028041	a disintegrin and metallopeptidase domain 15 (metargidin)	0.00770611	-0.963027	1	0.0389545	-0.630742	1	5.59287	5.61842	4.68269	4.60255	2.00899	1.57345	1.11673	1.20422
11492	Adam19	ENSMUSG00000011256	a disintegrin and metallopeptidase domain 19 (meltrin beta)	0.0182157	-1.09438	1	0.0483253	-0.343206	0	3.1799	3.10661	1.92519	2.17255	0.722784	0.596766	0.319112	0.314027
11504	Adamts1	ENSMUSG00000022893	a disintegrin-like and metallopeptidase (reprolysin type) with thrombospondin type 1 motif, 1	0.744757	-0.216644	0	0.00511384	-0.91077	1	4.99546	3.92556	4.07888	4.40885	2.55823	2.70912	1.63183	1.81398
11504	Adamts1	ENSMUSG00000022893	a disintegrin-like and metallopeptidase (reprolysin type) with thrombospondin type 1 motif, 1	0.0493942	0.75033	1	NaN	NaN	0	0.340901	0.11031	1.03707	0.914804	2.75555e-08	0.128842	0	6.72795e-14
11512	Adcy6	ENSMUSG00000022994	adenylate cyclase 6	0.0160882	-0.800982	1	0.0830989	-0.725612	0	4.57207	4.51427	3.69976	3.78462	3.45688	3.06361	2.00843	3.06083
11512	Adcy6	ENSMUSG00000022994	adenylate cyclase 6	0.0431701	-0.791241	1	0.784594	0.0806998	0	3.75388	3.91103	3.14411	2.93833	2.66603	2.46991	2.49494	2.80241
11512	Adcy6	ENSMUSG00000022994	adenylate cyclase 6	0.0868423	-0.735017	0	0.0255957	-0.832962	1	3.44214	3.01831	2.46347	2.52695	1.99035	1.57636	1.17297	0.727823
11513	Adcy7	ENSMUSG00000031659	adenylate cyclase 7	0.0439083	-1.01982	1	0.00586693	-0.967681	1	2.78433	3.24895	2.03188	1.96175	1.44742	1.14148	0.343402	0.31013
11515	Adcy9	ENSMUSG00000005580	adenylate cyclase 9	0.00368311	1.90011	1	0.0561621	-0.76052	0	0.652765	0.841294	2.58527	2.70901	1.69373	1.41221	0.366459	1.21843
11515	Adcy9	ENSMUSG00000005580	adenylate cyclase 9	0.0134457	0.795293	1	0.833927	-0.0581304	0	0.781357	0.765366	1.61031	1.527	1.05868	1.00925	0.839951	1.11172
11515	Adcy9	ENSMUSG00000005580	adenylate cyclase 9	0.158752	-0.652924	0	0.0148245	0.934076	1	1.16763	0.863978	0.644903	0.0808542	0.958565	1.07952	2.2149	1.69133
11517	Adcyap1r1	ENSMUSG00000029778	adenylate cyclase activating polypeptide 1 receptor 1	0.0254159	-0.920312	1	0.191903	-0.215631	0	2.45219	2.33765	1.37771	1.57151	0.793799	0.613207	0.474042	0.501702
11518	Add1	ENSMUSG00000029106	adducin 1 (alpha)	0.0396167	-0.670331	1	0.0967399	-0.354727	0	1.40857	1.49699	0.849872	0.71502	0.948895	0.740792	0.568939	0.411294
11518	Add1	ENSMUSG00000029106	adducin 1 (alpha)	0.0786354	-0.544086	0	0.021408	-0.702051	1	5.22221	5.1931	4.56339	4.76374	4.1166	3.92458	3.16686	3.47021
11520	Plin2	ENSMUSG00000028494	perilipin 2	0.263198	-0.67698	0	0.0340097	-1.15774	1	1.47146	1.70719	0.254836	1.56986	2.68858	2.73153	0.776383	2.32824
11520	Plin2	ENSMUSG00000028494	perilipin 2	0.0345792	-2.12385	1	0.0941365	-0.631362	0	3.1298	2.66289	1.27679e-11	1.54499	1.58918	1.42207	0.420918	1.32761
11520	Plin2	ENSMUSG00000028494	perilipin 2	0.0891148	-0.818696	0	0.0410308	-0.924817	1	2.43118	1.93067	1.48443	1.24003	1.22576	2.28613	0.711534	0.950727
11522	Adh1	ENSMUSG00000074207	alcohol dehydrogenase 1 (class I)	0.0459748	-0.758392	1	0.159815	-0.209049	0	6.95035	6.72815	6.02411	6.13761	10.0026	9.89526	9.69553	9.78419
11534	Adk	ENSMUSG00000039197	adenosine kinase	0.0368778	1.0448	1	0.0186101	-0.391247	0	3.00986	2.98142	3.82743	4.25345	6.72115	6.72052	6.29375	6.36543
11534	Adk	ENSMUSG00000039197	adenosine kinase	0.0479872	-1.02409	1	0.880375	-0.0138268	0	5.50767	5.46443	4.2055	4.71841	8.01969	7.98742	7.97493	8.00452
11536	Gpr182	ENSMUSG00000058396	G protein-coupled receptor 182	0.0237238	-1.05135	1	0.177095	-0.318528	0	2.0622	2.35696	1.16592	1.15055	3.36067	2.98095	2.86919	2.83538
11539	Adora1	ENSMUSG00000042429	adenosine A1 receptor	0.0449338	-1.12504	1	0.348586	-0.431614	0	4.16077	3.71868	2.61239	3.01697	2.31051	0.955248	0.942418	1.46011
11539	Adora1	ENSMUSG00000042429	adenosine A1 receptor	0.0337282	-1.48512	1	0.0822772	-0.789893	0	4.94915	4.96731	3.05292	3.89331	3.57074	3.49717	2.07659	3.41153
11540	Adora2a	ENSMUSG00000020178	adenosine A2a receptor	0.0280941	-1.38072	1	0.0188643	-0.458112	0	2.65586	3.27487	1.62552	1.54377	1.19148	1.17994	0.672519	0.782675
11544	Adprh	ENSMUSG00000002844	ADP-ribosylarginine hydrolase	0.233975	-0.268305	0	0.00939443	-0.619708	1	5.25685	5.25355	4.90411	5.06968	2.91709	2.97243	2.26247	2.38764
11548	Adra1b	ENSMUSG00000050541	adrenergic receptor, alpha 1b	0.998422	3.39028e-07	0	0.0391487	-0.586449	1	8.45417e-06	1.10654e-05	1.34026e-05	6.79508e-06	0.398445	0.774499	1.88992e-05	2.64011e-05
11549	Adra1a	ENSMUSG00000045875	adrenergic receptor, alpha 1a	0.19234	-0.431766	0	0.0126291	-0.778474	1	1.76565	1.6198	1.10812	1.41379	1.12496	0.87568	0.128945	0.314751
11555	Adrb2	ENSMUSG00000045730	adrenergic receptor, beta 2	0.187378	0.744095	0	0.0266527	-1.06261	1	3.24972	2.23659	3.6249	3.3496	1.9258	0.858177	0.260424	0.398334
11564	Adsl	ENSMUSG00000022407	adenylosuccinate lyase	0.019093	1.13192	1	0.745771	0.119769	0	1.35551	1.6446	2.61036	2.65359	0.750023	1.14614	0.830362	1.30534
11564	Adsl	ENSMUSG00000022407	adenylosuccinate lyase	0.00528927	1.40387	1	0.236064	-0.310528	0	3.14694	3.10729	4.45363	4.60835	2.6324	2.15587	2.16508	2.00213
11564	Adsl	ENSMUSG00000022407	adenylosuccinate lyase	0.0084469	1.19526	1	0.430045	-0.247054	0	3.07566	3.23476	4.33585	4.36509	2.39263	2.29922	2.39677	1.80096
11564	Adsl	ENSMUSG00000022407	adenylosuccinate lyase	0.0132362	2.02379	1	0.972909	0.0230387	0	1.42473	0.76425	2.98854	3.24802	0.991115	0.499987	0.639475	0.897705
11565	Adssl1	ENSMUSG00000011148	adenylosuccinate synthetase like 1	0.00147001	5.52845	1	0.289854	-0.16588	0	2.19473	3.11272	8.22321	8.14115	3.99577	3.83582	3.70712	3.79272
11565	Adssl1	ENSMUSG00000011148	adenylosuccinate synthetase like 1	0.00132875	3.08396	1	0.85199	-0.067704	0	0.60281	0.766746	3.86544	3.67204	0.548568	0.163656	0.197916	0.3789
11567	Avil	ENSMUSG00000025432	advillin	0.0243782	1.44154	1	NaN	NaN	0	0.0648263	0.0971411	1.82729	1.21776	3.18836e-07	0.000163128	0.0539757	0
11568	Aebp1	ENSMUSG00000020473	AE binding protein 1	0.30163	-0.460334	0	0.00775634	-0.964567	1	5.67422	4.95566	4.77848	4.93073	1.38587	1.2331	0.175375	0.514462
11568	Aebp1	ENSMUSG00000020473	AE binding protein 1	0.199968	-0.544427	0	0.00890543	-0.680027	1	5.50615	5.30645	4.58942	5.13432	1.18468	1.17943	0.417909	0.586146
11576	Afp	ENSMUSG00000054932	alpha fetoprotein	NaN	NaN	0	0.0473134	-0.621125	1	0.0366659	0.0878894	0	0.0597116	1.04006	1.22335	0.27966	0.741502
11593	Aga	ENSMUSG00000031521	aspartylglucosaminidase	0.200928	-0.473708	0	0.0124549	-0.610369	1	4.97929	4.92778	4.26352	4.69613	4.43547	4.43543	3.74133	3.90883
11601	Angpt2	ENSMUSG00000031465	angiopoietin 2	0.0465937	-0.989424	1	0.517968	-0.153797	0	2.07025	2.49875	1.38169	1.20847	0.542412	0.773073	0.382762	0.625127
11603	Agrn	ENSMUSG00000041936	agrin	0.0755349	-0.513711	0	0.0299434	-0.605623	1	1.87138	2.03118	1.46789	1.40724	2.66082	2.33463	1.87747	1.90673
11607	Agtr1a	ENSMUSG00000049115	angiotensin II receptor, type 1a	0.0216663	-0.789376	1	0.947379	0.0312157	0	3.72087	3.58992	2.85575	2.87629	4.72783	4.3527	4.49464	4.64832
11625	Ahsg	ENSMUSG00000022868	alpha-2-HS-glycoprotein	0.00226788	1.82336	1	0.162882	0.276916	0	0.148061	0.0980576	1.8799	2.01293	10.8635	10.6168	11.056	10.9782
11629	Aif1	ENSMUSG00000024397	allograft inflammatory factor 1	0.0476894	-1.10448	1	0.0095458	-0.644068	1	3.0932	3.65072	2.14955	2.38541	2.62188	2.77382	2.06501	2.04255
11630	Crybg1	ENSMUSG00000019866	crystallin beta-gamma domain containing 1	0.0399143	-0.986005	1	0.153175	-0.243476	0	1.94552	2.17344	0.909043	1.23791	2.68125	2.49835	2.34308	2.34957
11636	Ak1	ENSMUSG00000026817	adenylate kinase 1	0.000371229	5.50886	1	0.424557	-0.336687	0	2.81908	2.88759	8.52782	8.19656	1.09136	0.00121705	0.418077	0.00112767
11636	Ak1	ENSMUSG00000026817	adenylate kinase 1	0.00854462	2.26024	1	NaN	NaN	0	0.36651	0.508066	2.99468	2.40037	0	0	0	0
11636	Ak1	ENSMUSG00000026817	adenylate kinase 1	0.0360552	0.911236	1	NaN	NaN	0	0.0799744	0.377447	1.17132	1.10857	0	0	0	0
11641	Akap2	ENSMUSG00000038729	A kinase (PRKA) anchor protein 2	0.0127813	-1.10602	1	0.00479435	-1.31359	1	4.74007	4.66576	3.50795	3.68584	2.62575	2.14302	0.920821	1.22076
11641	Akap2	ENSMUSG00000038729	A kinase (PRKA) anchor protein 2	0.141409	-0.551537	0	0.0105046	-0.669922	1	2.61681	2.43618	1.802	2.14792	1.13559	1.02598	0.486253	0.335468
11647	Alpl	ENSMUSG00000028766	alkaline phosphatase, liver/bone/kidney	0.360864	-0.272128	0	0.0462891	-0.87079	1	1.85576	2.04023	1.53604	1.81569	4.32695	3.35661	2.78372	3.15825
11652	Akt2	ENSMUSG00000004056	thymoma viral proto-oncogene 2	0.027614	-1.00686	1	0.0648519	0.426515	0	2.79953	2.94564	1.99985	1.7316	0.457785	0.403823	0.722835	0.991803
11655	Alas1	ENSMUSG00000032786	aminolevulinic acid synthase 1	0.226857	-0.611207	0	0.0208833	0.883546	1	1.03456	1.08508	0.00981921	0.887412	2.96255	2.36361	3.54305	3.5502
11657	Alb	ENSMUSG00000029368	albumin	0.00709136	2.27987	1	0.974791	0.0149094	0	1.95268	2.46888	4.56747	4.41384	12.5393	12.2533	12.3881	12.4343
11668	Aldh1a1	ENSMUSG00000053279	aldehyde dehydrogenase family 1, subfamily A1	0.00756081	1.15158	1	0.118589	-0.44646	0	4.18159	4.04789	5.26321	5.26943	2.74777	2.71146	2.02014	2.54618
11668	Aldh1a1	ENSMUSG00000053279	aldehyde dehydrogenase family 1, subfamily A1	0.022224	0.895891	1	0.0478222	-0.501275	0	5.81211	5.6647	6.69211	6.57648	9.259	9.38111	8.67868	8.95888
11671	Aldh3a2	ENSMUSG00000010025	aldehyde dehydrogenase family 3, subfamily A2	0.0433205	-0.673265	1	0.0319006	-0.876777	1	4.07954	4.00362	3.28768	3.44895	7.88909	8.00659	6.67503	7.4671
11671	Aldh3a2	ENSMUSG00000010025	aldehyde dehydrogenase family 3, subfamily A2	0.0518267	-0.445969	0	0.0486158	-0.639496	1	1.04176	1.09269	0.589305	0.653207	4.182	3.73322	3.16399	3.47224
11671	Aldh3a2	ENSMUSG00000010025	aldehyde dehydrogenase family 3, subfamily A2	0.554457	-0.151396	0	0.0105502	-0.599756	1	0.52911	0.341126	0.37309	0.194354	1.43471	1.45162	0.774984	0.91183
11674	Aldoa	ENSMUSG00000030695	aldolase A, fructose-bisphosphate	0.00289072	4.95976	1	0.0140319	-1.1604	1	5.03365	5.2825	10.6736	9.5621	2.30049	3.14026	1.62637	1.49359
11674	Aldoa	ENSMUSG00000030695	aldolase A, fructose-bisphosphate	0.249745	0.507299	0	0.0363753	-0.753226	1	4.34747	4.37237	4.52608	5.20836	1.70337	1.47366	0.544483	1.12609
11674	Aldoa	ENSMUSG00000030695	aldolase A, fructose-bisphosphate	0.0144865	2.5283	1	0.115402	0.496019	0	2.20556	1.13463	4.33001	4.06678	0.915436	0.824844	1.68722	1.0451
11674	Aldoa	ENSMUSG00000030695	aldolase A, fructose-bisphosphate	0.00552622	1.44344	1	0.390799	0.230525	0	2.215	2.03802	3.56474	3.57514	0.722106	1.05678	0.960337	1.2796
11674	Aldoa	ENSMUSG00000030695	aldolase A, fructose-bisphosphate	0.00212981	3.43914	1	0.00976805	-0.72305	1	6.69342	6.52819	10.2536	9.84631	3.55552	3.48121	2.69514	2.89549
11674	Aldoa	ENSMUSG00000030695	aldolase A, fructose-bisphosphate	0.0374264	1.34776	1	0.239103	-0.46826	0	2.81517	2.10421	3.93286	3.68203	1.02973	1.42592	0.290089	1.22904
11674	Aldoa	ENSMUSG00000030695	aldolase A, fructose-bisphosphate	0.00754496	1.94576	1	NaN	NaN	0	0.536673	0.706514	2.76196	2.37275	0	0.139422	0	0.252454
11674	Aldoa	ENSMUSG00000030695	aldolase A, fructose-bisphosphate	0.0117922	2.03631	1	NaN	NaN	0	1.34078	0.787738	3.27822	2.92291	0.423476	0.359572	2.39487e-08	0
11690	Alox5ap	ENSMUSG00000060063	arachidonate 5-lipoxygenase activating protein	0.0719463	-1.05108	0	0.0116312	-0.59674	1	4.87944	5.13893	3.58598	4.33024	1.91996	1.811	1.31914	1.21834
11699	Ambp	ENSMUSG00000028356	alpha 1 microglobulin/bikunin	0.00406897	1.2395	1	0.793426	-0.0475645	0	0.059188	0.0291905	1.23824	1.32915	10.0656	9.91978	9.95998	9.93023
11699	Ambp	ENSMUSG00000028356	alpha 1 microglobulin/bikunin	NaN	NaN	0	0.0468836	-0.718079	1	0	0	2.88539e-07	1.84665e-06	3.89872	3.90434	2.84102	3.52588
11702	Amd1	ENSMUSG00000075232	S-adenosylmethionine decarboxylase 1	0.00286249	3.87085	1	0.61072	-0.136034	0	3.17621	3.50802	7.51767	6.90827	3.21927	3.36878	3.33741	2.97857
11717	Ampd3	ENSMUSG00000005686	adenosine monophosphate deaminase 3	0.0387871	-0.789857	1	0.769506	-0.0736916	0	3.44785	3.39552	2.51797	2.74568	0.406685	0.141823	0.237399	0.163725
11722	Amy1	ENSMUSG00000074264	amylase 1, salivary	0.307491	0.634561	0	0.0251804	0.982097	1	0.000394328	0.00519057	0.00130975	1.2734	1.17147e-08	9.18967e-05	0.544391	1.41989
11727	Ang	ENSMUSG00000072115	angiogenin, ribonuclease, RNase A family, 5	0.406176	-0.315745	0	0.0132441	1.24807	1	3.82278	3.44947	3.11084	3.52992	5.57773	4.95354	6.88086	6.14655
11727	Ang	ENSMUSG00000072115	angiogenin, ribonuclease, RNase A family, 5	0.735743	0.14895	0	0.0372487	0.706971	1	0.818801	0.474529	0.609942	0.981288	5.85636	5.7496	6.78078	6.23912
11732	Ank	ENSMUSG00000022265	progressive ankylosis	0.0192974	1.02464	1	0.852194	-0.0702759	0	3.93135	3.92397	5.06757	4.83704	3.62842	3.17431	3.35912	3.30305
11732	Ank	ENSMUSG00000022265	progressive ankylosis	0.00315003	0.891895	1	0.283078	-0.20247	0	2.4951	2.46841	3.36961	3.37769	1.62492	1.58049	1.52845	1.27201
11733	Ank1	ENSMUSG00000031543	ankyrin 1, erythroid	0.0375789	1.362	1	0.951224	0.00530581	0	0.127753	6.20358e-06	1.04448	1.80728	5.44009e-15	0.0324123	0.0246529	0.0183711
11733	Ank1	ENSMUSG00000031543	ankyrin 1, erythroid	0.0103657	2.31201	1	0.897389	0.000234361	0	0.000280864	0.0421057	2.70235	1.96405	6.66134e-16	0.000487641	0.000582695	0.000373669
11733	Ank1	ENSMUSG00000031543	ankyrin 1, erythroid	0.000273971	6.03542	1	0.720359	-0.0193425	0	0.0583575	0.374764	6.33499	6.16898	0.0170384	0.0479214	0.00857311	0.0177016
11735	Ank3	ENSMUSG00000069601	ankyrin 3, epithelial	0.00144285	1.56935	1	0.208382	-0.307646	0	0.106108	0.175407	1.71329	1.70692	1.05658	0.687619	0.457756	0.671147
11737	Anp32a	ENSMUSG00000032249	acidic (leucine-rich) nuclear phosphoprotein 32 family, member A	0.0304532	-0.359302	0	0.0275836	-0.749715	1	0.345974	0.372636	5.92946e-06	5.29469e-10	0.919118	1.06436	0.484046	7.11249e-08
11737	Anp32a	ENSMUSG00000032249	acidic (leucine-rich) nuclear phosphoprotein 32 family, member A	0.0089522	-0.988973	1	0.0253649	-0.757765	1	3.19989	3.26216	2.20073	2.28338	2.56607	2.27556	1.85798	1.46811
11737	Anp32a	ENSMUSG00000032249	acidic (leucine-rich) nuclear phosphoprotein 32 family, member A	0.0414414	-1.22526	1	0.125552	0.213567	0	4.19914	4.85927	3.37344	3.23443	4.83346	4.73424	4.97141	5.02343
11739	Slc25a4	ENSMUSG00000031633	solute carrier family 25 (mitochondrial carrier, adenine nucleotide translocator), member 4	0.00164057	2.43367	1	0.00775413	-0.896106	1	6.98386	7.04631	9.53995	9.35755	3.08178	2.79612	1.98664	2.09905
11739	Slc25a4	ENSMUSG00000031633	solute carrier family 25 (mitochondrial carrier, adenine nucleotide translocator), member 4	0.00143571	3.73899	1	0.93993	-1.61573e-05	0	1.75105	2.01708	5.48423	5.76187	5.49656e-05	9.70901e-05	4.99164e-05	6.98248e-05
11745	Anxa3	ENSMUSG00000029484	annexin A3	0.273893	-0.373216	0	0.0111554	-0.980882	1	5.31829	5.63709	4.97643	5.23252	2.75059	2.39783	1.41649	1.77017
11746	Anxa4	ENSMUSG00000029994	annexin A4	0.101511	-0.574975	0	0.0115969	-0.723992	1	5.08708	5.37675	4.62449	4.68938	5.00575	4.95888	4.13897	4.37769
11747	Anxa5	ENSMUSG00000027712	annexin A5	0.0928348	-0.67837	0	0.00110497	-2.07794	1	8.28002	8.29953	7.4189	7.80392	7.41558	7.68129	5.15141	5.78959
11747	Anxa5	ENSMUSG00000027712	annexin A5	0.127856	-0.568038	0	0.00685317	-2.12632	1	4.86546	5.23351	4.45972	4.50317	3.87957	4.20369	0.895836	2.93479
11749	Anxa6	ENSMUSG00000018340	annexin A6	0.0487475	-0.653578	1	0.00503908	-0.479295	0	6.80612	6.6192	6.04922	6.06894	4.9688	4.94083	4.46405	4.48699
11750	Anxa7	ENSMUSG00000021814	annexin A7	0.0230165	-2.83978	1	0.1035	-0.392902	0	4.99442	5.14221	1.27949	3.17756	5.04835	4.82057	4.40909	4.67403
11750	Anxa7	ENSMUSG00000021814	annexin A7	0.00637853	2.15896	1	0.985818	0.0125649	0	2.48235	2.29014	4.74753	4.34287	0.999387	0.621348	0.702637	0.943228
11750	Anxa7	ENSMUSG00000021814	annexin A7	0.514352	0.143617	0	0.036318	-0.66687	1	4.22958	4.0892	4.37139	4.23462	4.62691	4.72671	3.77689	4.24298
11752	Anxa8	ENSMUSG00000021950	annexin A8	0.0295694	-1.03353	1	0.259252	-0.2839	0	3.41183	3.6146	2.61877	2.34061	0.754434	0.400371	0.140781	0.446223
11754	Aoc3	ENSMUSG00000019326	amine oxidase, copper containing 3	0.0431814	-0.723866	1	0.355196	-0.0710943	0	8.2133	8.11	7.52991	7.34566	0.167583	0.144161	0.0618821	0.107673
11757	Prdx3	ENSMUSG00000024997	peroxiredoxin 3	0.0345776	0.429131	0	0.0255204	-0.672502	1	6.27999	6.31648	6.71231	6.74242	6.73251	6.78661	5.90402	6.2701
11758	Prdx6	ENSMUSG00000026701	peroxiredoxin 6	0.0390677	-2.06714	1	0.316157	0.397718	0	2.89985	3.03621	0.0498124	1.75198	4.31067	3.80786	4.90981	4.00415
11761	Aox1	ENSMUSG00000063558	aldehyde oxidase 1	0.177011	-0.406389	0	0.0367862	-0.653367	1	5.19489	4.93895	4.61877	4.70229	5.01811	5.11674	4.18937	4.63875
11769	Ap1s1	ENSMUSG00000004849	adaptor protein complex AP-1, sigma 1	0.231886	-0.657585	0	0.0235157	-0.864152	1	1.17763	1.19607	9.91128e-06	1.05852	0.553296	1.1751	5.65525e-05	3.80866e-05
11770	Fabp4	ENSMUSG00000062515	fatty acid binding protein 4, adipocyte	0.555442	-0.127966	0	0.00469187	-1.29471	1	10.8398	10.9133	10.8361	10.6611	5.16427	5.13126	3.58407	4.12203
11771	Ap2a1	ENSMUSG00000060279	adaptor-related protein complex 2, alpha 1 subunit	0.00274834	2.82081	1	0.0452097	0.958063	1	1.16314	0.835838	3.91167	3.72893	0.00105245	1.25429	1.68047	1.49099
11771	Ap2a1	ENSMUSG00000060279	adaptor-related protein complex 2, alpha 1 subunit	0.00562824	-2.2534	1	0.0522586	-0.827946	0	2.55228	2.17101	1.29698e-05	0.216483	1.55929	0.793311	0.0104395	0.686265
11772	Ap2a2	ENSMUSG00000002957	adaptor-related protein complex 2, alpha 2 subunit	0.0274587	-0.624321	1	0.0675661	-0.469672	0	5.69876	5.71657	5.03761	5.12908	4.69897	4.88915	4.17528	4.4735
11776	Ap3d1	ENSMUSG00000020198	adaptor-related protein complex 3, delta 1 subunit	0.0360077	-0.732794	1	0.0108194	-0.363691	0	5.42216	5.45742	4.61796	4.79603	4.52448	4.52725	4.14555	4.17879
11777	Ap3s1	ENSMUSG00000024480	adaptor-related protein complex 3, sigma 1 subunit	0.0190564	1.21761	1	0.999622	-6.49196e-08	0	1.06326e-05	0.164199	1.14611	1.45332	5.15041e-06	9.43519e-06	6.39112e-06	8.06464e-06
11782	Ap4s1	ENSMUSG00000020955	adaptor-related protein complex AP-4, sigma 1	0.0141908	1.18832	1	0.534695	0.0830169	0	3.93531	4.16153	5.29572	5.17776	3.13753	3.04	3.11958	3.22398
11785	Apbb1	ENSMUSG00000037032	amyloid beta (A4) precursor protein-binding, family B, member 1	0.00533727	-1.32615	1	0.664599	-0.130953	0	1.29146	1.41973	0.0583589	0.00053705	0.432578	4.11162e-05	0.170713	8.49747e-10
11787	Apbb2	ENSMUSG00000029207	amyloid beta (A4) precursor protein-binding, family B, member 2	0.0121778	-1.10357	1	0.21497	-0.252336	0	1.46439	1.28606	0.293988	0.249315	1.07613	0.922346	0.869752	0.624057
11790	Speg	ENSMUSG00000026207	SPEG complex locus	0.00213858	2.11966	1	0.923692	-2.51094e-05	0	0.446361	0.279967	2.51713	2.44852	7.05476e-06	6.69395e-05	5.74191e-06	1.80336e-05
11790	Speg	ENSMUSG00000026207	SPEG complex locus	0.00131298	3.59427	1	0.275514	-0.137306	0	0.566659	0.819183	4.39331	4.18108	0.270433	0.153673	0.0808781	0.0686152
11796	Birc3	ENSMUSG00000032000	baculoviral IAP repeat-containing 3	0.820935	-0.0762553	0	0.0207876	-0.615538	1	0.452879	0.656209	0.552897	0.40368	0.85606	0.91734	0.146732	0.395593
11799	Birc5	ENSMUSG00000017716	baculoviral IAP repeat-containing 5	0.0488517	-1.44367	1	0.0135331	-1.06739	1	3.06088	2.88801	0.991382	2.07017	1.54768	2.02597	0.473655	0.965226
11801	Cd5l	ENSMUSG00000015854	CD5 antigen-like	0.134269	-0.498443	0	0.0339848	-0.813115	1	0.654254	0.899641	0.194734	0.362276	6.04012	5.36908	5.00373	4.77924
11804	Aplp2	ENSMUSG00000031996	amyloid beta (A4) precursor-like protein 2	0.0439712	-2.27367	1	0.00275441	-1.49925	1	3.59632	3.12439	0.00351675	2.16986	3.9376	3.59825	2.05118	2.48616
11804	Aplp2	ENSMUSG00000031996	amyloid beta (A4) precursor-like protein 2	0.0235828	-0.807417	1	0.0138693	-0.7602	1	8.05009	7.9218	7.13696	7.2201	6.63105	6.74861	5.78399	6.07527
11804	Aplp2	ENSMUSG00000031996	amyloid beta (A4) precursor-like protein 2	0.885716	-0.132646	0	0.0024179	-0.864161	1	1.34682	1.22	1.77404	0.527487	1.25604	1.18129	0.311428	0.397575
11806	Apoa1	ENSMUSG00000032083	apolipoprotein A-I	0.000565345	2.61208	1	0.696229	0.0836487	0	0.17411	0.233011	2.84965	2.78162	11.2684	11.1253	11.1861	11.375
11807	Apoa2	ENSMUSG00000005681	apolipoprotein A-II	0.00368993	2.56137	1	0.918232	-0.0371429	0	3.33263e-07	4.63104e-06	2.7594	2.36334	9.89691	9.61824	9.66165	9.77922
11808	Apoa4	ENSMUSG00000032080	apolipoprotein A-IV	NaN	NaN	0	0.00331244	-2.60956	1	0.0209522	0	0.892867	0.89884	9.55161	9.68408	5.97741	8.03916
11810	Apobec1	ENSMUSG00000040613	apolipoprotein B mRNA editing enzyme, catalytic polypeptide 1	0.0230435	-1.49214	1	0.0176396	-0.369175	0	4.19115	4.52876	2.60602	3.12961	3.10053	3.0471	2.71517	2.69412
11810	Apobec1	ENSMUSG00000040613	apolipoprotein B mRNA editing enzyme, catalytic polypeptide 1	0.037923	-2.13381	1	0.0442483	0.235999	0	2.09516	3.37199	5.45328e-05	1.19947	1.6997	1.65747	1.90569	1.92347
11810	Apobec1	ENSMUSG00000040613	apolipoprotein B mRNA editing enzyme, catalytic polypeptide 1	0.0237583	-0.937858	1	0.91076	-0.0304473	0	1.23567	1.36424	0.271018	0.453174	0.568819	0.474518	0.576201	0.406242
11811	Apobec2	ENSMUSG00000040694	apolipoprotein B mRNA editing enzyme, catalytic polypeptide 2	0.000404281	7.23864	1	0.24579	0.0742385	0	0.0913918	0.969034	7.79508	7.74262	0.227772	0.232782	0.288655	0.320376
11813	Apoc2	ENSMUSG00000002992	apolipoprotein C-II	0.0385862	-1.43049	1	0.0152975	-0.798003	1	2.67491	3.03302	1.02428	1.82267	8.86089	8.84151	7.86347	8.24293
11813	Apoc2	ENSMUSG00000002992	apolipoprotein C-II	0.0368118	0.821034	1	0.00185999	-1.02437	1	4.77524e-05	0.00410271	0.70138	0.944839	1.1001	0.948813	7.99231e-05	0.000100408
11814	Apoc3	ENSMUSG00000032081	apolipoprotein C-III	0.0107824	0.926504	1	0.67226	-0.062575	0	1.00671	0.918379	1.86275	1.91535	10.1291	10.0049	9.98883	10.02
11818	Apoh	ENSMUSG00000000049	apolipoprotein H	0.00560358	1.25064	1	0.212959	0.146825	0	0.093474	0.204709	1.43052	1.36894	9.88034	9.81641	9.95928	10.0311
11820	App	ENSMUSG00000022892	amyloid beta (A4) precursor protein	0.0532454	-1.06029	0	0.00712073	-1.1662	1	7.86056	7.64113	6.40678	6.97433	4.74376	4.19355	3.3147	3.29021
11820	App	ENSMUSG00000022892	amyloid beta (A4) precursor protein	0.0405857	-1.47107	1	0.555204	-0.173254	0	4.97306	4.86944	2.97154	3.92883	1.69547	1.68693	1.27203	1.76386
11820	App	ENSMUSG00000022892	amyloid beta (A4) precursor protein	0.052665	-1.15778	0	0.00557067	-1.18068	1	7.06254	6.84284	5.44396	6.14587	4.28492	3.80454	2.87898	2.84912
11820	App	ENSMUSG00000022892	amyloid beta (A4) precursor protein	0.0219158	-1.59285	1	NaN	NaN	0	2.827	2.42799	0.760202	1.30909	0	0	0	0
11821	Aprt	ENSMUSG00000006589	adenine phosphoribosyl transferase	0.998297	-0.00557277	0	0.0123369	-0.580214	1	4.27443	4.67592	4.28452	4.65468	4.9547	5.06674	4.385	4.47601
11826	Aqp1	ENSMUSG00000004655	aquaporin 1	0.0247935	-1.08329	1	0.589364	-0.19295	0	6.95542	7.14754	6.10251	5.83386	5.89952	5.18357	5.3671	5.33009
11832	Aqp7	ENSMUSG00000028427	aquaporin 7	0.281605	-0.443401	0	0.0099588	-0.891274	1	3.92181	4.41922	3.90503	3.54919	0.77598	1.13831	0.0507204	0.0810216
11832	Aqp7	ENSMUSG00000028427	aquaporin 7	0.0232463	-0.894353	1	0.0174899	-0.449432	0	6.00659	5.82202	5.04999	4.98992	0.500766	0.496537	4.5012e-06	0.0984341
11833	Aqp8	ENSMUSG00000030762	aquaporin 8	NaN	NaN	0	0.0216522	-1.28891	1	0	4.40022e-07	0.00329507	4.19818e-05	7.17425	7.5348	5.37266	6.75857
11833	Aqp8	ENSMUSG00000030762	aquaporin 8	NaN	NaN	0	0.0215023	-1.50295	1	0	4.57334e-06	0.173303	0.378927	5.49107	5.64945	3.05878	5.07584
11835	Ar	ENSMUSG00000046532	androgen receptor	0.0307796	0.623985	1	0.51126	-0.103722	0	2.2606	2.27826	2.94513	2.84171	1.39022	1.31984	1.33939	1.16323
11836	Araf	ENSMUSG00000001127	Araf proto-oncogene, serine/threonine kinase	0.0176724	0.729582	1	0.103036	0.531986	0	3.83343	3.92077	4.59966	4.6137	1.09764	1.76701	1.90086	2.02776
11842	Arf3	ENSMUSG00000051853	ADP-ribosylation factor 3	0.0407486	-0.782345	1	0.0678452	-0.40806	0	5.34663	5.50613	4.55471	4.73337	4.96904	4.92392	4.41119	4.66566
11843	Arf4	ENSMUSG00000021877	ADP-ribosylation factor 4	0.0448293	-0.900143	1	0.0661203	-0.51239	0	5.91236	5.89373	4.82362	5.18218	5.05871	5.33868	4.52885	4.84377
11845	Arf6	ENSMUSG00000044147	ADP-ribosylation factor 6	0.0344307	-0.90953	1	0.0173326	-0.435982	0	5.26837	5.36907	4.27284	4.54554	4.73541	4.82135	4.35555	4.32925
11852	Rhob	ENSMUSG00000054364	ras homolog family member B	0.0338519	-1.26454	1	0.0501919	-0.465167	0	7.32958	6.76854	5.66671	5.90233	4.49045	4.32017	3.83693	4.04335
11853	Rhoc	ENSMUSG00000002233	ras homolog family member C	0.0666268	-0.851983	0	0.00340648	-1.17116	1	6.70246	6.82647	5.6922	6.13277	4.31409	3.97757	2.95363	2.99572
11854	Rhod	ENSMUSG00000041845	ras homolog family member D	0.137955	-0.54572	0	0.0368136	-0.674233	1	1.78896	1.53304	0.980752	1.24981	2.27912	2.55079	1.53494	1.9465
11855	Arhgap5	ENSMUSG00000035133	Rho GTPase activating protein 5	0.135255	-0.861721	0	0.0186024	-0.846256	1	1.80446	1.02135	0.838719	0.263653	1.36271	1.42544	0.299275	0.796361
11857	Arhgdib	ENSMUSG00000030220	Rho, GDP dissociation inhibitor (GDI) beta	0.0191863	-1.17758	1	0.119281	-0.44599	0	3.35275	3.09572	1.94912	2.14419	0.584899	0.793538	2.12064e-12	0.486457
11858	Rnd2	ENSMUSG00000001313	Rho family GTPase 2	0.0370797	-0.991562	1	0.217279	-0.354202	0	2.71795	2.80178	1.58259	1.95402	1.60434	1.30594	0.839521	1.36236
11858	Rnd2	ENSMUSG00000001313	Rho family GTPase 2	0.0224639	-1.98184	1	0.013192	-0.973309	1	3.36549	3.66045	1.04147	2.02079	3.81267	3.91809	2.62322	3.16093
11861	Arl4a	ENSMUSG00000047446	ADP-ribosylation factor-like 4A	0.0217327	-0.721234	1	0.898419	-0.0349764	0	1.33696	1.27529	0.627919	0.54187	0.431873	0.470552	0.312674	0.519799
11861	Arl4a	ENSMUSG00000047446	ADP-ribosylation factor-like 4A	0.032942	-0.731376	1	0.0347137	-0.56608	0	4.99567	4.84284	4.15585	4.21992	3.16269	3.36555	2.57825	2.81783
11861	Arl4a	ENSMUSG00000047446	ADP-ribosylation factor-like 4A	0.0574055	-0.606235	0	0.000929485	-0.594626	1	5.68581	5.68838	4.98779	5.17393	3.81558	3.81954	3.21778	3.22808
11865	Arntl	ENSMUSG00000055116	aryl hydrocarbon receptor nuclear translocator-like	0.479678	-0.375784	0	0.0498117	-1.11049	1	2.29321	3.17872	2.2219	2.49847	0.894252	2.60616	0.255199	1.02422
11867	Arpc1b	ENSMUSG00000029622	actin related protein 2/3 complex, subunit 1B	0.0448675	-0.828523	1	0.177869	-0.430559	0	2.01518	2.27922	1.2492	1.38816	1.07883	0.351302	0.332105	0.236908
11867	Arpc1b	ENSMUSG00000029622	actin related protein 2/3 complex, subunit 1B	0.036973	-1.14267	1	0.059567	-0.631544	0	5.30106	5.3741	3.93544	4.45438	3.23222	2.618	2.23873	2.34841
11867	Arpc1b	ENSMUSG00000029622	actin related protein 2/3 complex, subunit 1B	0.0430525	-0.793625	1	0.171193	-0.258772	0	2.09595	2.35288	1.45187	1.40972	0.838096	1.07167	0.679668	0.71255
11870	Art1	ENSMUSG00000030996	ADP-ribosyltransferase 1	0.000220642	6.69483	1	0.641521	-0.0606431	0	1.16425e-05	0.416365	6.86225	6.94378	0.121286	6.27571e-06	6.52097e-06	5.49667e-08
11870	Art1	ENSMUSG00000030996	ADP-ribosyltransferase 1	0.000441284	3.18823	1	0.527416	0.0655632	0	0.0611115	0.0480904	3.29711	3.18855	7.54528e-06	0.0411926	0.0446118	0.127715
11875	Art5	ENSMUSG00000070424	ADP-ribosyltransferase 5	0.0014745	2.41735	1	NaN	NaN	0	0.0975472	0.118167	2.43904	2.61138	0.0770697	0.066005	0.0361502	0
11875	Art5	ENSMUSG00000070424	ADP-ribosyltransferase 5	0.0221109	1.3988	1	NaN	NaN	0	1.44269e-05	1.4297e-05	1.13437	1.66325	2.16403e-05	2.26501e-05	1.97648e-05	0
11881	Arsb	ENSMUSG00000042082	arylsulfatase B	0.0381798	-0.971743	1	0.0221506	-0.728762	1	4.09592	3.84419	2.86134	3.13529	3.46539	3.53011	2.5707	2.96727
11883	Arsa	ENSMUSG00000022620	arylsulfatase A	0.0452337	-0.886883	1	0.06672	-0.310481	0	3.86701	4.08818	2.95508	3.22634	4.62761	4.51168	4.22349	4.29484
11886	Asah1	ENSMUSG00000031591	N-acylsphingosine amidohydrolase 1	0.0178536	-0.861127	1	0.0795686	-0.526144	0	4.7282	4.75144	3.8113	3.94609	3.64502	3.4504	2.77686	3.26627
11886	Asah1	ENSMUSG00000031591	N-acylsphingosine amidohydrolase 1	0.179095	-0.606724	0	0.00409939	-0.80852	1	3.8949	4.26864	3.21972	3.73037	3.14168	3.17367	2.27885	2.41946
11909	Atf2	ENSMUSG00000027104	activating transcription factor 2	0.154967	-0.427441	0	0.0319236	0.922291	1	2.24785	2.0845	1.83628	1.64119	0.894628	0.0146045	1.46063	1.29318
11910	Atf3	ENSMUSG00000026628	activating transcription factor 3	0.031382	-2.65798	1	0.000581698	-1.43664	1	6.05346	4.10745	1.94319	2.90176	2.61872	2.48188	1.06373	1.1636
11927	Atox1	ENSMUSG00000018585	antioxidant 1 copper chaperone	0.128795	-0.742768	0	0.0274302	-0.669831	1	7.35076	7.37744	6.28962	6.95306	7.6856	7.65605	6.80799	7.19401
11931	Atp1b1	ENSMUSG00000026576	ATPase, Na+/K+ transporting, beta 1 polypeptide	0.0309414	2.3795	1	0.309807	-0.259342	0	0.991288	1.07381	2.52127	4.30284	4.88173	4.41443	4.45587	4.3216
11932	Atp1b2	ENSMUSG00000041329	ATPase, Na+/K+ transporting, beta 2 polypeptide	0.00331083	2.73137	1	0.144216	-0.218353	0	3.23978	3.36241	5.83558	6.22935	0.473252	0.459652	0.315784	0.180413
11932	Atp1b2	ENSMUSG00000041329	ATPase, Na+/K+ transporting, beta 2 polypeptide	0.00439237	2.42187	1	0.660732	-0.0578357	0	0.68102	0.722065	2.91824	3.32859	0.115673	9.9546e-08	1.37633e-06	1.2537e-07
11937	Atp2a1	ENSMUSG00000030730	ATPase, Ca++ transporting, cardiac muscle, fast twitch 1	0.000315345	8.89545	1	0.658943	0.044218	0	0.799685	3.4412	11.2455	10.7863	1.1867	1.26949	1.26588	1.27875
11937	Atp2a1	ENSMUSG00000030730	ATPase, Ca++ transporting, cardiac muscle, fast twitch 1	0.0101863	2.95029	1	NaN	NaN	0	1.38667e-13	1.04528	3.65786	3.28801	0.203895	0	0.100178	0.000431154
11938	Atp2a2	ENSMUSG00000029467	ATPase, Ca++ transporting, cardiac muscle, slow twitch 2	0.039407	-0.682467	1	0.545636	-0.178367	0	3.98045	4.09377	3.41613	3.29317	3.67663	4.14552	3.64397	3.82144
11938	Atp2a2	ENSMUSG00000029467	ATPase, Ca++ transporting, cardiac muscle, slow twitch 2	0.0245397	-1.04754	1	0.668491	-0.124649	0	4.63811	4.5928	3.41861	3.71723	4.42733	4.84279	4.56673	4.45409
11946	Atp5a1	ENSMUSG00000025428	ATP synthase, H+ transporting, mitochondrial F1 complex, alpha subunit 1	0.00973506	1.98824	1	0.15662	-0.682972	0	1.51588	1.48205	3.75557	3.21884	3.38666	2.55531	2.89125	1.68478
11949	Atp5c1	ENSMUSG00000025781	ATP synthase, H+ transporting, mitochondrial F1 complex, gamma polypeptide 1	0.00424313	1.17194	1	0.358459	-0.413616	0	6.95585	7.01492	8.18774	8.1269	2.94207	1.77689	1.57666	2.31507
11949	Atp5c1	ENSMUSG00000025781	ATP synthase, H+ transporting, mitochondrial F1 complex, gamma polypeptide 1	0.0254898	0.604092	1	NaN	NaN	0	0.5473	0.597431	1.20694	1.14597	0.218868	0	0	0.185539
11951	Atp5g1	ENSMUSG00000006057	ATP synthase, H+ transporting, mitochondrial F0 complex, subunit C1 (subunit 9)	0.00232445	2.33826	1	0.336817	-0.158108	0	5.96795	6.1235	8.29886	8.46912	7.77088	7.56729	7.52173	7.50021
11957	Atp5j	ENSMUSG00000022890	ATP synthase, H+ transporting, mitochondrial F0 complex, subunit F	0.00428278	0.96991	1	0.856518	-0.0256918	0	1.5081	1.52718	2.51096	2.46415	2.91056	2.83803	2.82452	2.87268
11957	Atp5j	ENSMUSG00000022890	ATP synthase, H+ transporting, mitochondrial F0 complex, subunit F	0.013534	0.595416	1	0.442748	-0.113461	0	6.6474	6.68514	7.25448	7.26889	6.62501	6.7707	6.53966	6.62913
11957	Atp5j	ENSMUSG00000022890	ATP synthase, H+ transporting, mitochondrial F0 complex, subunit F	0.00320839	1.69207	1	0.146416	-0.288233	0	4.8339	4.95974	6.63804	6.53974	5.97146	5.72083	5.56718	5.54865
11958	Atp5k	ENSMUSG00000050856	ATP synthase, H+ transporting, mitochondrial F1F0 complex, subunit E	0.0315385	0.821719	1	0.16491	-0.189378	0	7.0959	7.30608	8.0195	8.02593	7.41907	7.30768	7.15507	7.19292
11964	Atp6v1a	ENSMUSG00000052459	ATPase, H+ transporting, lysosomal V1 subunit A	0.0546112	-1.00779	0	0.00809251	-0.681656	1	4.8364	5.05491	3.68167	4.19406	4.22417	4.06877	3.4587	3.47093
11964	Atp6v1a	ENSMUSG00000052459	ATPase, H+ transporting, lysosomal V1 subunit A	0.0495264	-1.13562	1	0.554516	-0.244551	0	3.03367	2.92342	1.51414	2.1717	1.36127	2.06004	1.09474	1.83747
11975	Atp6v0a1	ENSMUSG00000019302	ATPase, H+ transporting, lysosomal V0 subunit A1	0.0476063	-0.863366	1	0.743206	-0.156422	0	2.33167	2.61032	1.50597	1.70929	1.19275	0.669895	0.320206	1.22959
11980	Atp8a1	ENSMUSG00000037685	ATPase, aminophospholipid transporter (APLT), class I, type 8A, member 1	0.00419467	2.1698	1	0.939123	9.738e-06	0	0.671987	0.918984	3.06897	2.8616	1.08635e-05	2.30829e-05	3.95293e-05	1.38931e-05
11981	Atp9a	ENSMUSG00000027546	ATPase, class II, type 9A	0.0932454	-0.939798	0	0.0118194	-1.4643	1	1.41786	1.22791	4.25771e-13	0.766166	2.99067	2.83816	0.808668	2.09156
11981	Atp9a	ENSMUSG00000027546	ATPase, class II, type 9A	0.028336	-1.56584	1	0.409675	-0.350946	0	4.29834	3.82087	2.16868	2.81884	1.8266	1.0798	0.633835	1.57067
11981	Atp9a	ENSMUSG00000027546	ATPase, class II, type 9A	0.127259	-0.473199	0	0.0468192	-0.631408	1	5.67505	5.63693	5.30686	5.05872	5.17142	5.19187	4.29398	4.80648
11981	Atp9a	ENSMUSG00000027546	ATPase, class II, type 9A	0.0271555	1.4284	1	NaN	NaN	0	0.353237	0.0994692	1.95556	1.35396	0	0	0	0
11982	Atp10a	ENSMUSG00000025324	ATPase, class V, type 10A	0.0433102	-1.15867	1	0.0864316	-0.222714	0	3.14729	3.25571	1.73756	2.3481	0.33502	0.259159	0.0895117	0.0592402
11983	Atpif1	ENSMUSG00000054428	ATPase inhibitory factor 1	0.17596	-0.558588	0	0.0102845	-0.726271	1	5.70165	5.98194	5.06408	5.50234	5.05689	4.85885	4.17836	4.28484
11988	Slc7a2	ENSMUSG00000031596	solute carrier family 7 (cationic amino acid transporter, y+ system), member 2	0.00814749	3.12053	1	0.995586	0.00309092	0	0.161539	0.560363	3.955	3.00797	5.56377	5.30511	5.47844	5.39661
11990	Atrn	ENSMUSG00000027312	attractin	0.036086	-0.615457	1	0.495867	-0.0762766	0	3.4424	3.37824	2.74433	2.84539	3.42836	3.36338	3.27849	3.36069
11991	Hnrnpd	ENSMUSG00000000568	heterogeneous nuclear ribonucleoprotein D	0.0374167	-0.769628	1	0.841254	0.0719317	0	3.95418	3.77759	3.03813	3.15438	3.43031	3.02912	3.40361	3.19968
11991	Hnrnpd	ENSMUSG00000000568	heterogeneous nuclear ribonucleoprotein D	0.0169694	0.805533	1	0.0990758	-0.549573	0	1.88998	1.78609	2.62649	2.66064	2.39299	1.796	1.73347	1.35638
11991	Hnrnpd	ENSMUSG00000000568	heterogeneous nuclear ribonucleoprotein D	0.935963	-0.0721305	0	0.0286695	0.757068	1	1.0124	1.10258	1.36493	0.605795	0.231717	0.755942	1.20795	1.29385
11992	Auh	ENSMUSG00000021460	AU RNA binding protein/enoyl-coenzyme A hydratase	0.026675	-0.99049	1	0.555098	-0.147068	0	1.6183	1.79315	0.602934	0.827538	0.601338	0.930061	0.550215	0.687048
11993	Aup1	ENSMUSG00000068328	ancient ubiquitous protein 1	0.259632	-0.515612	0	0.00171285	1.205	1	0.929982	1.63751	0.882321	0.653945	4.73203e-06	1.12133e-14	1.31605	1.09396
12007	Azgp1	ENSMUSG00000037053	alpha-2-glycoprotein 1, zinc	0.0329548	0.790221	1	0.667835	-0.0468756	0	0.14058	7.35774e-08	0.931604	0.789418	9.42438	9.50794	9.39898	9.4396
12014	Bach2	ENSMUSG00000040270	BTB and CNC homology, basic leucine zipper transcription factor 2	0.438454	-0.212593	0	0.028138	0.726895	1	0.315095	0.398268	0.0021638	0.286014	0.773603	0.66766	1.6799	1.21516
12015	Bad	ENSMUSG00000024959	BCL2-associated agonist of cell death	0.0682438	-0.693793	0	0.0149109	-0.661816	1	4.47396	4.52349	3.65798	3.95189	3.31693	3.32068	2.53905	2.77492
12017	Bag1	ENSMUSG00000028416	BCL2-associated athanogene 1	0.144637	0.978853	0	0.00172259	-2.35925	1	2.62634	1.29996	3.18089	2.70312	2.94455	1.78475	0.0034409	0.00737446
12018	Bak1	ENSMUSG00000057789	BCL2-antagonist/killer 1	0.0424929	-1.14405	1	0.201329	-0.38013	0	3.09775	3.24106	1.73682	2.31389	1.6704	1.11973	1.18087	0.848994
12028	Bax	ENSMUSG00000003873	BCL2-associated X protein	0.101078	-0.64824	0	0.0134192	-0.691839	1	4.90097	5.09635	4.18689	4.51396	4.82459	4.63344	3.96272	4.11162
12028	Bax	ENSMUSG00000003873	BCL2-associated X protein	0.0781897	-0.598083	0	0.0314465	-0.600158	1	3.49535	3.72916	2.97636	3.05198	2.82045	3.04037	2.20508	2.45542
12029	Bcl6b	ENSMUSG00000000317	B cell CLL/lymphoma 6, member B	0.0154654	-1.59455	1	0.0210346	-0.586296	1	3.38588	3.89808	2.0071	2.08777	1.50012	1.30941	0.754466	0.882476
12029	Bcl6b	ENSMUSG00000000317	B cell CLL/lymphoma 6, member B	0.041199	-0.677265	1	NaN	NaN	0	0.971063	1.09562	0.415557	0.296596	0.194261	3.77986e-09	0	7.2279e-09
12035	Bcat1	ENSMUSG00000030268	branched chain aminotransferase 1, cytosolic	0.030169	-0.898414	1	NaN	NaN	0	1.38678	1.24771	0.315253	0.522406	0	0	0	0
12035	Bcat1	ENSMUSG00000030268	branched chain aminotransferase 1, cytosolic	0.0218891	-1.73222	1	NaN	NaN	0	3.73964	3.57554	1.53668	2.31406	0	0	0	0
12035	Bcat1	ENSMUSG00000030268	branched chain aminotransferase 1, cytosolic	0.0155057	-1.49317	1	NaN	NaN	0	2.6808	2.5004	0.887203	1.30765	0	0	0	0
12036	Bcat2	ENSMUSG00000030826	branched chain aminotransferase 2, mitochondrial	0.27307	0.209134	0	0.0161526	0.666722	1	0.447018	0.567618	0.69785	0.735055	3.37883	3.14053	3.88061	3.97221
12040	Bckdhb	ENSMUSG00000032263	branched chain ketoacid dehydrogenase E1, beta polypeptide	NaN	NaN	0	0.00723022	2.29367	1	0.00426014	3.01647	0	7.1846e-06	0.0354743	0.0109075	1.09964	3.53409
12041	Bckdk	ENSMUSG00000030802	branched chain ketoacid dehydrogenase kinase	0.0237677	0.838042	1	0.149069	-0.223574	0	3.37516	3.36811	4.29387	4.12549	2.19738	2.14706	1.87884	2.01845
12041	Bckdk	ENSMUSG00000030802	branched chain ketoacid dehydrogenase kinase	0.0265076	0.819589	1	0.205101	-0.20729	0	4.47713	4.31777	5.25602	5.17806	2.82713	2.91044	2.58052	2.74247
12045	Bcl2a1b	ENSMUSG00000089929	B cell leukemia/lymphoma 2 related protein A1b	0.0445875	-1.57652	1	0.00122136	-1.71631	1	3.06647	3.41104	1.0921	2.23237	2.78513	2.33518	0.849565	0.838138
12047	Bcl2a1d	ENSMUSG00000099974	B cell leukemia/lymphoma 2 related protein A1d	0.113844	-0.932048	0	0.00714282	-0.884822	1	1.76544	1.97932	0.474713	1.40595	1.17323	0.899135	0.181393	0.121328
12048	Bcl2l1	ENSMUSG00000007659	BCL2-like 1	0.0411893	-0.723729	1	0.606637	-0.107669	0	3.66366	3.85553	3.06591	3.00583	3.56831	3.81404	3.57887	3.58814
12053	Bcl6	ENSMUSG00000022508	B cell leukemia/lymphoma 6	0.196127	0.659459	0	0.017873	1.02282	1	4.69694	3.8458	4.88166	4.97999	2.44279	3.01557	3.50878	3.99521
12070	Bex3	ENSMUSG00000046432	brain expressed X-linked 3	0.0839621	-0.671249	0	0.0231996	-0.653193	1	1.43864	1.15286	0.531938	0.717062	0.718586	0.872265	0.284165	0.000299924
12070	Bex3	ENSMUSG00000046432	brain expressed X-linked 3	0.8318	-0.129372	0	0.00626099	-0.816067	1	1.76376	2.44246	1.85174	2.09574	1.51379	1.47144	0.777333	0.575765
12091	Glb1	ENSMUSG00000045594	galactosidase, beta 1	0.0292022	-1.22408	1	0.411607	-0.178678	0	4.92546	4.88053	3.42925	3.92858	3.27431	2.93003	2.89028	2.95671
12111	Bgn	ENSMUSG00000031375	biglycan	0.0739111	-1.07885	0	0.0238235	-0.689431	1	2.17268	1.40674	0.519148	0.902565	0.840805	0.904752	0.366694	2.39488e-10
12111	Bgn	ENSMUSG00000031375	biglycan	0.0347224	-1.0876	1	0.0034114	-1.24699	1	7.81914	7.71195	6.46296	6.89294	6.74073	6.3819	5.22715	5.40149
12111	Bgn	ENSMUSG00000031375	biglycan	0.127632	-0.716265	0	0.00519956	-1.47979	1	5.23111	5.52066	4.39291	4.92634	4.62874	3.86577	2.87726	2.65768
12124	Bik	ENSMUSG00000016758	BCL2-interacting killer	0.0140452	-0.969923	1	0.562348	-0.0491737	0	2.59454	2.46853	1.5221	1.60114	3.33644	3.3013	3.24188	3.29751
12165	Gdf2	ENSMUSG00000072625	growth differentiation factor 2	NaN	NaN	0	0.0107788	-0.635107	1	0	0	0	0.0139628	3.34886	3.18416	2.62883	2.63398
12167	Bmpr1b	ENSMUSG00000052430	bone morphogenetic protein receptor, type 1B	0.00130918	0.999952	1	NaN	NaN	0	0.0902151	0.0946852	1.08508	1.09972	0	0	0	0
12175	Bnip2	ENSMUSG00000011958	BCL2/adenovirus E1B interacting protein 2	0.0276536	-0.786343	1	0.352022	-0.143123	0	4.17133	4.33815	3.4675	3.46929	4.14282	4.04614	4.02768	3.87503
12177	Bnip3l	ENSMUSG00000022051	BCL2/adenovirus E1B interacting protein 3-like	0.000420287	4.06495	1	0.969467	-2.88534e-06	0	1.17435e-05	0.138766	4.07291	4.19576	3.37587e-05	2.65453e-05	3.21717e-05	2.23616e-05
12177	Bnip3l	ENSMUSG00000022051	BCL2/adenovirus E1B interacting protein 3-like	0.00761235	-1.30273	1	0.305516	-0.0600201	0	5.32612	5.38016	3.96349	4.13733	4.67471	4.65151	4.59348	4.61271
12180	Smyd1	ENSMUSG00000055027	SET and MYND domain containing 1	0.000343498	4.94389	1	0.942397	-0.0585471	0	0.330903	0.430331	5.43256	5.21645	0.463253	0.747263	0.000341642	1.09308
12180	Smyd1	ENSMUSG00000055027	SET and MYND domain containing 1	0.000807661	5.40629	1	0.831161	-0.118039	0	0.278172	0.198165	5.91902	5.3699	0.916028	0.631319	1.18642	0.124845
12183	Bpgm	ENSMUSG00000038871	2,3-bisphosphoglycerate mutase	0.00893212	1.61393	1	0.0713074	-0.545831	0	3.61203	3.9497	5.41827	5.37131	3.35278	3.69468	2.78151	3.17429
12192	Zfp36l1	ENSMUSG00000021127	zinc finger protein 36, C3H type-like 1	0.0932599	-1.35091	0	0.0304959	-1.23691	1	2.39401	0.680189	0.000142243	0.372226	1.84566	2.25442	1.61873	0.00754021
12215	Bsg	ENSMUSG00000023175	basigin	0.022511	0.847163	1	0.811631	-0.0969654	0	1.05065	1.00648	1.79655	1.95491	2.43624	2.11594	2.4429	1.91535
12226	Btg1	ENSMUSG00000036478	B cell translocation gene 1, anti-proliferative	0.0385142	-0.921224	1	0.0150281	-0.775562	1	5.40289	5.09364	4.3854	4.26868	3.51175	3.81157	2.795	2.97719
12226	Btg1	ENSMUSG00000036478	B cell translocation gene 1, anti-proliferative	0.0327795	-0.737927	1	0.931408	0.0637291	0	2.17447	2.21787	1.37672	1.53976	0.449026	1.57512	0.952046	1.19956
12228	Btg3	ENSMUSG00000022863	B cell translocation gene 3	0.0246021	-0.942415	1	0.0875465	-0.384978	0	3.0831	3.01679	1.99656	2.21851	1.49911	1.33903	0.915977	1.15221
12229	Btk	ENSMUSG00000031264	Bruton agammaglobulinemia tyrosine kinase	0.0445396	-0.961244	1	0.0287315	-0.408127	0	2.24662	2.55962	1.30613	1.57761	0.952277	0.831662	0.479762	0.487923
12236	Bub1b	ENSMUSG00000040084	BUB1B, mitotic checkpoint serine/threonine kinase	0.0258055	-0.810226	1	0.0697939	-0.362812	0	1.56756	1.52227	0.653484	0.815887	0.562711	0.70386	0.197995	0.342952
12259	C1qa	ENSMUSG00000036887	complement component 1, q subcomponent, alpha polypeptide	0.074703	-0.85649	0	0.0374972	-0.745721	1	7.36459	7.66253	6.44638	6.86776	5.97755	5.44012	5.12398	4.80224
12260	C1qb	ENSMUSG00000036905	complement component 1, q subcomponent, beta polypeptide	0.0641663	-1.0154	0	0.0109759	-1.00914	1	7.57102	7.90457	6.43968	7.00511	6.13327	5.70401	5.0608	4.7582
12261	C1qbp	ENSMUSG00000018446	complement component 1, q subcomponent binding protein	0.00522031	2.25216	1	0.0431839	1.21858	1	0.00015861	0.292925	2.54325	2.25416	1.17832	0.0269251	0.967528	2.67489
12262	C1qc	ENSMUSG00000036896	complement component 1, q subcomponent, C chain	0.0611113	-0.911279	0	0.0095066	-0.962933	1	7.25149	7.56458	6.30828	6.68523	5.78138	5.35814	4.63792	4.57573
12266	C3	ENSMUSG00000024164	complement component 3	0.284216	-0.794017	0	0.00493093	2.99152	1	6.26116e-05	1.76017	0.000682288	0.171516	0.00339256	3.66593	5.10072	4.55165
12267	C3ar1	ENSMUSG00000040552	complement component 3a receptor 1	0.0329159	-1.4543	1	0.0184371	-0.673931	1	3.34379	3.93357	1.9194	2.44937	1.37134	1.10278	0.506677	0.619582
12269	C4bp	ENSMUSG00000026405	complement component 4 binding protein	NaN	NaN	0	0.0207195	-0.622377	1	0	0	0.0801865	0.0680671	3.38278	3.64307	2.87352	2.90758
12269	C4bp	ENSMUSG00000026405	complement component 4 binding protein	NaN	NaN	0	0.0338912	-0.712354	1	0	0	0.065474	1.55811e-06	3.43239	3.89508	2.82816	3.07461
12273	C5ar1	ENSMUSG00000049130	complement component 5a receptor 1	0.0090471	-1.2946	1	0.526475	-0.1957	0	4.00444	4.16718	2.85663	2.7258	0.386304	0.938707	0.505141	0.428469
12274	C6	ENSMUSG00000022181	complement component 6	0.0128081	-1.59691	1	0.0706545	0.911105	0	5.28249	4.90511	3.37756	3.61623	4.60302	6.20566	6.36131	6.26959
12274	C6	ENSMUSG00000022181	complement component 6	0.016147	-1.09793	1	0.0399645	1.13382	1	1.64398	1.42043	0.400168	0.468394	0.692215	2.35675	2.602	2.7146
12274	C6	ENSMUSG00000022181	complement component 6	0.461451	-0.195833	0	0.0182057	0.825609	1	0.602071	0.328688	0.300646	0.238447	0.0740245	0.537217	1.11995	1.1425
12279	C9	ENSMUSG00000022149	complement component 9	NaN	NaN	0	0.0136886	1.08403	1	0	0	0.108361	0	1.18271	1.10714	2.58403	1.87386
12292	Cacna1s	ENSMUSG00000026407	calcium channel, voltage-dependent, L type, alpha 1S subunit	0.000568951	5.92898	1	0.884665	-0.000218842	0	3.54903e-07	0.194649	6.28879	5.76383	0.000438602	3.86642e-09	4.51563e-07	4.70319e-07
12292	Cacna1s	ENSMUSG00000026407	calcium channel, voltage-dependent, L type, alpha 1S subunit	0.00357306	2.24556	1	NaN	NaN	0	0.00872636	6.27572e-07	2.10008	2.39978	0	7.9781e-10	0.0444834	0.0110499
12292	Cacna1s	ENSMUSG00000026407	calcium channel, voltage-dependent, L type, alpha 1S subunit	0.000266766	4.29087	1	NaN	NaN	0	0.0415511	0.115772	4.42851	4.31055	0.0226397	0.0631038	0	0
12293	Cacna2d1	ENSMUSG00000040118	calcium channel, voltage-dependent, alpha2/delta subunit 1	0.00284686	2.64419	1	0.175901	-0.227798	0	1.74581	1.84808	4.60431	4.27796	0.443	0.273706	0.0934105	0.1677
12295	Cacnb1	ENSMUSG00000020882	calcium channel, voltage-dependent, beta 1 subunit	0.00123029	2.7372	1	0.264083	-0.0809882	0	0.38178	0.353091	3.19995	3.00932	0.236938	0.197155	0.141769	0.130348
12295	Cacnb1	ENSMUSG00000020882	calcium channel, voltage-dependent, beta 1 subunit	0.0002539	5.03658	1	0.994877	0.00292575	0	0.348339	0.326384	5.46895	5.27893	2.10632e-05	0.191209	0.0645759	0.132506
12299	Cacng1	ENSMUSG00000020722	calcium channel, voltage-dependent, gamma subunit 1	0.000169389	6.64141	1	0.9867	-0.00866374	0	0.327799	0.641785	7.05989	7.19251	0.302748	0.155537	0.127729	0.313228
12305	Ddr1	ENSMUSG00000003534	discoidin domain receptor family, member 1	0.194628	-0.802275	0	0.0180288	-0.893832	1	3.1456	3.53781	1.92284	3.15602	1.61065	1.16145	0.327244	0.65719
12306	Anxa2	ENSMUSG00000032231	annexin A2	0.15064	-0.750553	0	0.00194086	-2.44797	1	9.51475	9.4885	8.34377	9.15838	6.51676	6.67693	3.47832	4.81942
12306	Anxa2	ENSMUSG00000032231	annexin A2	0.244482	-0.87066	0	0.00457979	-0.926223	1	4.18869	3.63398	2.20436	3.87699	1.04023	0.812219	1.08802e-14	7.81597e-14
12306	Anxa2	ENSMUSG00000032231	annexin A2	0.0364664	-1.17452	1	0.022229	-0.457346	0	2.67575	2.32427	1.11289	1.53809	0.589761	0.663272	0.11635	0.221991
12309	S100g	ENSMUSG00000040808	S100 calcium binding protein G	0.0330656	-1.39673	1	0.00362484	-0.956277	1	1.80289	1.94923	0.121105	0.837552	1.20284	1.12753	0.111424	0.306393
12310	Calca	ENSMUSG00000030669	calcitonin/calcitonin-related polypeptide, alpha	0.0298515	-0.653943	1	NaN	NaN	0	1.04191	1.13955	0.407159	0.466412	5.78509e-05	5.53984e-05	0	0
12313	Calm1	ENSMUSG00000001175	calmodulin 1	0.0412736	-0.877183	1	0.0251889	-0.502113	0	4.13508	4.06754	3.37775	3.07049	3.71815	3.56443	3.18584	3.09252
12314	Calm2	ENSMUSG00000036438	calmodulin 2	0.0144081	1.09909	1	0.0479881	0.347418	0	0.807056	0.925512	2.05314	1.87762	0.214193	0.179194	0.481869	0.606353
12314	Calm2	ENSMUSG00000036438	calmodulin 2	0.0181244	1.51446	1	0.993756	0.00908251	0	1.5426	1.05185	2.70881	2.91457	0.275989	0.484161	3.82314e-06	0.778311
12315	Calm3	ENSMUSG00000019370	calmodulin 3	0.0607502	0.544406	0	0.022174	-0.588958	1	6.17801	6.19432	6.80768	6.65347	4.92854	4.91079	4.20989	4.45152
12315	Calm3	ENSMUSG00000019370	calmodulin 3	0.0293201	1.15184	1	0.940679	-4.25372e-06	0	0.684152	0.936462	1.78192	2.14237	1.10799e-05	7.17019e-07	9.46407e-11	3.28934e-06
12317	Calr	ENSMUSG00000003814	calreticulin	0.0392977	-1.25597	1	0.0371623	1.21665	1	2.77291	2.82124	1.2021	1.88011	1.79503	3.43123	4.24844	3.41112
12322	Camk2a	ENSMUSG00000024617	calcium/calmodulin-dependent protein kinase II alpha	0.000237508	4.97715	1	0.764728	-0.0510796	0	0.906524	1.06544	5.9252	6.00106	0.149226	0.0315457	0.078612	4.64073e-14
12322	Camk2a	ENSMUSG00000024617	calcium/calmodulin-dependent protein kinase II alpha	0.000116849	5.54599	1	NaN	NaN	0	0.116298	0.140682	5.60598	5.74298	0	0	0.0976119	0
12322	Camk2a	ENSMUSG00000024617	calcium/calmodulin-dependent protein kinase II alpha	0.00714399	1.34856	1	NaN	NaN	0	0.470914	0.432003	1.8917	1.70833	3.13065e-08	0.0799266	0	0.000107621
12323	Camk2b	ENSMUSG00000057897	calcium/calmodulin-dependent protein kinase II, beta	0.00146127	3.93176	1	0.934872	0.0593468	0	0.12926	2.76995e-05	4.20069	3.79211	0.173386	1.21713	0.641677	0.867534
12323	Camk2b	ENSMUSG00000057897	calcium/calmodulin-dependent protein kinase II, beta	0.0122392	1.36361	1	0.0326851	-0.842106	1	0.317891	0.281985	1.51112	1.81597	2.21556	1.57403	0.8628	1.24258
12325	Camk2g	ENSMUSG00000021820	calcium/calmodulin-dependent protein kinase II gamma	0.0198806	1.06146	1	0.162373	-0.224914	0	2.77183	2.89926	4.00885	3.78516	2.06351	2.17514	1.83356	1.95527
12325	Camk2g	ENSMUSG00000021820	calcium/calmodulin-dependent protein kinase II gamma	0.0173087	1.45358	1	0.475731	0.143305	0	0.642739	0.397714	2.17576	1.77186	5.43886e-05	1.58696e-05	0.28664	4.01064e-05
12325	Camk2g	ENSMUSG00000021820	calcium/calmodulin-dependent protein kinase II gamma	0.00692376	1.5888	1	0.87228	0.0652516	0	2.42023	2.6452	4.19234	4.05068	0.820337	0.67289	0.572107	1.05162
12325	Camk2g	ENSMUSG00000021820	calcium/calmodulin-dependent protein kinase II gamma	0.01011	1.31419	1	NaN	NaN	0	0.255039	0.104361	1.58635	1.40143	0	0	0	0
12330	Canx	ENSMUSG00000020368	calnexin	0.0424935	-0.618263	1	0.0705028	-0.25286	0	2.46179	2.59305	1.93784	1.88047	3.01657	3.05708	2.82335	2.74457
12331	Cap1	ENSMUSG00000028656	CAP, adenylate cyclase-associated protein 1 (yeast)	0.0457527	-0.834088	1	0.0337862	-0.50578	0	5.65366	5.827	4.77847	5.03402	5.02456	5.06658	4.4243	4.65528
12331	Cap1	ENSMUSG00000028656	CAP, adenylate cyclase-associated protein 1 (yeast)	0.0220505	-1.13975	1	0.116626	-0.54139	0	3.70155	3.50651	2.32634	2.60223	2.90082	2.11675	2.03546	1.89932
12332	Capg	ENSMUSG00000056737	capping protein (actin filament), gelsolin-like	0.120534	-1.02199	0	0.0138474	-1.21994	1	5.45262	6.00836	4.14378	5.27322	3.14842	2.33752	1.28521	1.76085
12332	Capg	ENSMUSG00000056737	capping protein (actin filament), gelsolin-like	0.0873952	-1.33794	0	0.027843	-0.753981	1	3.85416	4.80659	2.34595	3.63891	1.29751	0.828349	0.203385	0.414516
12333	Capn1	ENSMUSG00000024942	calpain 1	0.972846	0.0175837	0	0.0210715	-0.582567	1	3.4172	3.52232	3.42106	3.55363	2.35413	2.57895	1.8713	1.89665
12334	Capn2	ENSMUSG00000026509	calpain 2	0.0471236	-0.836814	1	0.0270692	-0.670381	1	6.83238	6.7817	5.81293	6.12752	4.69457	4.70753	3.8388	4.22254
12335	Capn3	ENSMUSG00000079110	calpain 3	0.000142157	5.11359	1	NaN	NaN	0	5.20813e-11	0.000108487	5.05023	5.17705	0	0	2.43815e-08	0
12335	Capn3	ENSMUSG00000079110	calpain 3	0.0213741	0.61684	1	NaN	NaN	0	0.0599909	0.0656667	0.644872	0.714466	0.0995582	0	0	0.086773
12336	Capns1	ENSMUSG00000001794	calpain, small subunit 1	0.154802	0.210552	0	0.0386593	-0.712983	1	5.65295	5.60196	5.82426	5.85176	4.76817	5.34144	4.29935	4.3843
12345	Capzb	ENSMUSG00000028745	capping protein (actin filament) muscle Z-line, beta	0.0460469	-1.25219	1	0.0803614	-0.389371	0	6.81382	6.89846	5.21899	5.9889	5.99636	5.99862	5.47274	5.7435
12345	Capzb	ENSMUSG00000028745	capping protein (actin filament) muscle Z-line, beta	0.00226795	2.2159	1	0.995952	-0.00501739	0	4.46169	4.47401	6.78596	6.58155	0.169195	0.378011	0.428297	0.108875
12348	Car11	ENSMUSG00000003273	carbonic anhydrase 11	0.0309873	1.08323	1	0.77755	0.0546237	0	0.688126	1.04089	2.0426	1.85288	0.388922	0.219476	0.339117	0.378529
12349	Car2	ENSMUSG00000027562	carbonic anhydrase 2	0.425647	0.243014	0	0.00317978	-1.2946	1	1.37738	1.37543	1.43702	1.80182	2.743	2.75464	1.24616	1.66226
12351	Car4	ENSMUSG00000000805	carbonic anhydrase 4	0.0041589	-1.62485	1	NaN	NaN	0	5.87898	5.9328	4.19432	4.36777	1.97649e-08	7.08363e-07	0	0
12354	Car7	ENSMUSG00000031883	carbonic anhydrase 7	0.0299053	-1.17633	1	0.111705	-0.469191	0	1.97537	2.03115	1.05942	0.59443	0.746919	0.191761	2.19289e-06	0.000296678
12361	Cask	ENSMUSG00000031012	calcium/calmodulin-dependent serine protein kinase (MAGUK family)	0.0411665	-0.604381	1	0.284779	-0.212614	0	1.96388	1.84351	1.27321	1.32542	1.69942	1.41249	1.36441	1.32227
12362	Casp1	ENSMUSG00000025888	caspase 1	0.0293047	-1.47366	1	0.25585	-0.294558	0	4.49617	4.63959	2.73198	3.45648	1.49004	0.998022	0.984285	0.914658
12363	Casp4	ENSMUSG00000033538	caspase 4, apoptosis-related cysteine peptidase	0.0403296	-0.67687	1	NaN	NaN	0	0.951498	0.812783	0.157689	0.252852	0.0917421	0.171455	0.061981	0
12364	Casp12	ENSMUSG00000025887	caspase 12	0.507692	0.120691	0	0.00593432	-0.875134	1	3.50023	3.50489	3.69148	3.55502	1.51924	1.27999	0.523113	0.525853
12368	Casp6	ENSMUSG00000027997	caspase 6	0.0487893	-0.764153	1	0.759826	-0.0915094	0	3.72097	3.70419	2.81425	3.0826	4.73404	4.41639	4.37321	4.5942
12369	Casp7	ENSMUSG00000025076	caspase 7	0.0183673	-0.815162	1	0.474469	0.0728423	0	3.19139	3.29776	2.39912	2.45971	3.5073	3.55697	3.56768	3.64227
12370	Casp8	ENSMUSG00000026029	caspase 8	0.0338323	-0.981696	1	0.13291	-0.247974	0	3.47386	3.53063	2.35124	2.68987	2.53063	2.45676	2.31881	2.17263
12370	Casp8	ENSMUSG00000026029	caspase 8	0.590328	-0.176851	0	0.00336725	-0.694257	1	0.354181	3.66444e-06	0.000403951	7.9346e-05	0.733609	0.654987	8.16542e-05	7.04035e-08
12371	Casp9	ENSMUSG00000028914	caspase 9	0.035201	-0.724926	1	0.774546	0.0706704	0	3.23432	3.40586	2.60666	2.58366	3.20568	3.19347	3.13638	3.40411
12372	Casq1	ENSMUSG00000007122	calsequestrin 1	3.65687e-05	6.07945	1	0.964209	0.0272692	0	3.44156	3.48632	9.5246	9.56218	0.383777	0.899944	0.706412	0.631847
12372	Casq1	ENSMUSG00000007122	calsequestrin 1	0.000809778	4.43318	1	0.992595	0.00502921	0	1.58773	1.95204	6.2162	6.18993	0.249652	6.20346e-05	0.0937778	0.165994
12374	Casr	ENSMUSG00000051980	calcium-sensing receptor	0.0106204	1.63592	1	NaN	NaN	0	7.02592e-08	1.9332e-05	1.43593	1.83594	0	0	0	0
12380	Cast	ENSMUSG00000021585	calpastatin	0.0058203	-0.788248	1	0.130701	-0.364862	0	3.6933	3.726	2.91221	2.93059	1.8789	1.53455	1.2718	1.41193
12385	Ctnna1	ENSMUSG00000037815	catenin (cadherin associated protein), alpha 1	0.0338721	-0.649783	1	0.0217496	-0.363518	0	6.07083	6.01678	5.33613	5.45191	5.52592	5.49536	5.17774	5.1165
12389	Cav1	ENSMUSG00000007655	caveolin 1, caveolae protein	0.0316971	-1.22634	1	0.074946	-0.43479	0	5.24228	5.1051	3.68688	4.20782	0.641129	0.333499	2.65455e-11	0.105048
12389	Cav1	ENSMUSG00000007655	caveolin 1, caveolae protein	0.0207914	-1.62928	1	NaN	NaN	0	3.95764	3.6206	1.86505	2.45463	4.16939e-11	8.67057e-06	0.000394004	0
12389	Cav1	ENSMUSG00000007655	caveolin 1, caveolae protein	0.0237433	-0.97202	1	0.0652259	-0.47566	0	7.12646	7.13309	6.03586	6.27965	0.684825	1.02962	0.418326	0.344801
12389	Cav1	ENSMUSG00000007655	caveolin 1, caveolae protein	0.0273153	-2.01646	1	NaN	NaN	0	2.77145	2.43919	8.9373e-14	1.17773	0	1.34337e-14	5.7275e-09	0.166222
12390	Cav2	ENSMUSG00000000058	caveolin 2	0.0470987	-0.965798	1	0.0132653	-0.748315	1	7.61285	7.61981	6.43012	6.87094	1.92785	1.7658	0.976819	1.2202
12391	Cav3	ENSMUSG00000062694	caveolin 3	0.000579999	5.07925	1	NaN	NaN	0	0.0960532	0.46551	5.37906	5.341	0.0510357	0.0436551	0	0
12393	Runx2	ENSMUSG00000039153	runt related transcription factor 2	0.0115233	-0.803829	1	0.186804	-0.151974	0	1.43843	1.36345	0.591398	0.602815	0.257574	0.170685	0.0609069	0.0634045
12400	Cbfb	ENSMUSG00000031885	core binding factor beta	0.026431	1.094	1	0.747798	-0.139327	0	0.000483854	0.357188	1.27564	1.27003	3.96736e-05	0.718344	0.00432162	0.435408
12400	Cbfb	ENSMUSG00000031885	core binding factor beta	0.0183753	1.46728	1	0.391319	0.258207	0	2.46339	2.66636	4.26264	3.80168	1.70236	1.41021	2.05856	1.57042
12402	Cbl	ENSMUSG00000034342	Casitas B-lineage lymphoma	0.0164866	-0.804887	1	0.107227	-0.330146	0	2.95504	3.04868	2.17173	2.22221	1.67438	1.44015	1.26415	1.1901
12406	Serpinh1	ENSMUSG00000070436	serine (or cysteine) peptidase inhibitor, clade H, member 1	0.0813619	-0.756729	0	0.0130089	-1.13114	1	7.81241	7.90282	6.89154	7.31023	3.98996	3.46639	2.87468	2.31939
12406	Serpinh1	ENSMUSG00000070436	serine (or cysteine) peptidase inhibitor, clade H, member 1	0.0622339	-1.35166	0	0.0244849	-1.05165	1	6.60924	6.63964	4.68274	5.86282	2.43266	2.52034	0.929552	1.92016
12408	Cbr1	ENSMUSG00000051483	carbonyl reductase 1	0.245902	-0.211598	0	0.0125931	-0.758653	1	5.46553	5.39167	5.25835	5.17566	6.45768	6.31712	5.5016	5.7559
12418	Cbx4	ENSMUSG00000039989	chromobox 4	0.0276763	-0.962927	1	0.0248119	0.531882	0	2.99481	2.72388	1.91432	1.87852	1.61733	1.80307	2.19823	2.28593
12418	Cbx4	ENSMUSG00000039989	chromobox 4	0.0464383	-1.39445	1	0.95186	-0.0207904	0	3.03846	2.29543	0.961473	1.58352	1.85888	1.67793	1.69298	1.80226
12424	Cck	ENSMUSG00000032532	cholecystokinin	0.00714152	-3.38244	1	NaN	NaN	0	4.11993	3.20717	8.26662e-06	0.562215	0	0	0	0
12428	Ccna2	ENSMUSG00000027715	cyclin A2	0.0219663	-1.06134	1	0.00634604	-0.689217	1	2.50448	2.49699	1.29875	1.58005	1.448	1.52692	0.744964	0.85152
12442	Ccnb2	ENSMUSG00000032218	cyclin B2	0.0539885	-1.20023	0	0.00401654	-1.23632	1	2.49769	2.22448	0.77721	1.5445	1.51117	1.92951	0.539163	0.428878
12443	Ccnd1	ENSMUSG00000070348	cyclin D1	0.114025	-0.76765	0	0.00647101	-1.27641	1	3.33146	3.81353	2.60734	3.00235	4.7429	4.10191	3.16469	3.12729
12444	Ccnd2	ENSMUSG00000000184	cyclin D2	0.0148929	-0.926782	1	0.713704	0.043949	0	2.30898	2.41507	1.48028	1.39022	0.000601947	0.000789625	3.04405e-05	0.0892591
12445	Ccnd3	ENSMUSG00000034165	cyclin D3	0.011598	-0.751234	1	0.0738976	0.643645	0	2.03435	2.09803	1.31832	1.31159	0.00157798	0.729342	1.14626	0.871947
12445	Ccnd3	ENSMUSG00000034165	cyclin D3	0.0353108	-0.716454	1	0.131986	-0.298813	0	5.71679	5.71578	4.91512	5.08454	4.22526	4.1212	3.76431	3.98452
12450	Ccng1	ENSMUSG00000020326	cyclin G1	0.00797441	1.31208	1	0.135861	-0.357336	0	5.51278	5.58496	6.9507	6.77119	3.81853	3.93993	3.34742	3.69637
12450	Ccng1	ENSMUSG00000020326	cyclin G1	0.0394932	0.897995	1	0.477656	-0.218125	0	1.04234	1.17685	2.1525	1.86268	0.549541	0.7114	0.683598	0.141094
12453	Ccni	ENSMUSG00000063015	cyclin I	0.0339754	-0.657315	1	0.37071	-0.191721	0	0.938206	0.94705	0.21945	0.351176	0.771649	0.815508	0.431963	0.771751
12454	Ccnk	ENSMUSG00000021258	cyclin K	0.0298967	1.18583	1	0.844958	-0.0930618	0	3.12698	2.78545	4.30866	3.97544	2.89764	2.18802	2.57519	2.32434
12457	Noct	ENSMUSG00000023087	nocturnin	0.0469109	-1.48198	1	0.0176955	0.886023	1	3.23074	4.08406	1.82456	2.52628	1.46925	1.72132	2.71773	2.24488
12457	Noct	ENSMUSG00000023087	nocturnin	0.4748	-0.254979	0	0.0416936	-1.38277	1	3.51474	3.02732	3.06468	2.96743	2.70213	0.0699912	0.00579733	0.000786417
12457	Noct	ENSMUSG00000023087	nocturnin	0.0206849	-1.03544	1	0.609948	0.111743	0	1.65352	1.4367	0.572972	0.446366	0.387005	0.50303	0.678662	0.434859
12462	Cct3	ENSMUSG00000001416	chaperonin containing Tcp1, subunit 3 (gamma)	0.148019	0.58577	0	0.00822498	-0.742619	1	0.397086	0.433607	1.23407	0.768167	0.64279	0.842702	8.16542e-05	0.000172853
12475	Cd14	ENSMUSG00000051439	CD14 antigen	0.0871955	-0.815324	0	0.0124262	-1.22552	1	4.58116	4.04418	3.52793	3.46676	3.04179	2.25584	1.21657	1.63003
12476	Cd151	ENSMUSG00000025510	CD151 antigen	0.0038126	-1.66047	1	0.015136	-0.427154	0	3.01666	3.1344	1.34904	1.48109	0.465311	0.390448	0.00145064	1.91879e-10
12476	Cd151	ENSMUSG00000025510	CD151 antigen	0.0130822	1.81281	1	0.0182182	-1.1301	1	2.67685	3.23054	4.85582	4.6772	1.65211	2.20769	0.414398	1.18521
12479	Cd1d1	ENSMUSG00000028076	CD1d1 antigen	0.033874	-0.610566	1	0.494504	0.204111	0	3.51111	3.4024	2.85353	2.83885	1.96935	1.51042	1.80692	2.08106
12479	Cd1d1	ENSMUSG00000028076	CD1d1 antigen	0.047391	-0.886256	1	0.806667	0.0989387	0	4.71566	4.3516	3.64495	3.6498	3.74059	3.20563	3.39788	3.74623
12484	Cd24a	ENSMUSG00000047139	CD24a antigen	0.001282	4.08438	1	0.000226696	-1.92398	1	2.01476	2.3892	6.38908	6.18363	3.11377	3.01535	1.05823	1.22293
12488	Cd2ap	ENSMUSG00000061665	CD2-associated protein	0.0451999	-0.66592	1	0.0216914	-0.424066	0	3.56306	3.73059	2.9469	3.01491	3.43399	3.36126	3.00951	2.93761
12490	Cd34	ENSMUSG00000016494	CD34 antigen	0.198622	-0.427857	0	0.00480269	-1.01808	1	5.11856	5.14297	4.53042	4.8754	1.23359	1.37846	0.154347	0.421531
12491	Cd36	ENSMUSG00000002944	CD36 antigen	0.047504	-0.94632	1	0.0025963	-2.07329	1	7.19146	7.2853	6.08552	6.4986	4.1758	3.91357	1.42055	2.52223
12491	Cd36	ENSMUSG00000002944	CD36 antigen	0.0448906	-0.769661	1	0.00253757	-1.93427	1	8.82145	8.84363	7.93731	8.18844	5.63453	5.5435	3.18813	4.12137
12491	Cd36	ENSMUSG00000002944	CD36 antigen	0.0390367	-0.665402	1	0.00133838	-2.03562	1	7.02923	6.90162	6.3456	6.25444	4.50901	4.34995	2.03505	2.75268
12491	Cd36	ENSMUSG00000002944	CD36 antigen	0.052561	-0.949401	0	0.0144668	-1.47364	1	7.44098	7.50502	6.29177	6.75542	4.1638	3.38653	1.66726	2.9358
12494	Cd38	ENSMUSG00000029084	CD38 antigen	0.00652188	-1.07395	1	0.0570414	-0.545155	0	3.25935	3.35361	2.24475	2.22031	2.78103	2.41872	2.16997	1.93947
12495	Entpd1	ENSMUSG00000048120	ectonucleoside triphosphate diphosphohydrolase 1	0.0470176	-0.738355	1	0.111987	-0.515756	0	1.56676	1.71795	0.997108	0.810886	1.39723	0.716865	0.495811	0.586771
12496	Entpd2	ENSMUSG00000015085	ectonucleoside triphosphate diphosphohydrolase 2	0.104111	-0.730315	0	0.0175236	-1.01678	1	5.66238	5.49186	4.60652	5.08709	2.82375	2.72393	1.39297	2.12114
12499	Entpd5	ENSMUSG00000021236	ectonucleoside triphosphate diphosphohydrolase 5	0.0552127	-1.41933	0	0.0171499	-1.19723	1	2.89169	3.23632	1.08438	2.20498	5.98615	5.92531	4.24212	5.27488
12499	Entpd5	ENSMUSG00000021236	ectonucleoside triphosphate diphosphohydrolase 5	0.0120639	-1.36479	1	0.00231022	-1.23912	1	2.16139	2.35527	0.77622	1.01086	4.40705	4.38638	3.00896	3.30624
12503	Cd247	ENSMUSG00000005763	CD247 antigen	0.0271454	-0.82246	1	0.882485	-0.0224029	0	2.61206	2.44282	1.7398	1.67015	0.140271	0.125048	0.0665808	0.153932
12505	Cd44	ENSMUSG00000005087	CD44 antigen	0.09993	-1.08579	0	0.0253155	-0.681072	1	2.4733	3.3504	1.43347	2.21865	1.77662	1.44423	1.02019	0.83852
12506	Cd48	ENSMUSG00000015355	CD48 antigen	0.0770846	-1.1007	0	0.00331654	-1.04231	1	3.6947	4.12177	2.39311	3.22197	2.1963	1.95501	1.0513	1.0154
12508	Cd53	ENSMUSG00000040747	CD53 antigen	0.0670027	-1.2102	0	0.0127088	-0.929175	1	4.28905	4.7584	2.86743	3.75962	2.69527	2.23059	1.59136	1.47615
12509	Cd59a	ENSMUSG00000032679	CD59a antigen	0.642013	0.119212	0	0.00165625	0.800436	1	1.73122e-05	2.88536e-05	2.94307e-05	0.238441	7.42969e-05	0.000105457	0.768204	0.832848
12512	Cd63	ENSMUSG00000025351	CD63 antigen	0.15657	-0.540809	0	0.000395882	-2.6359	1	7.33694	7.69109	6.85906	7.08736	5.20924	4.71633	2.11596	2.53781
12514	Cd68	ENSMUSG00000018774	CD68 antigen	0.0389638	-1.75003	1	0.00630093	-1.30516	1	6.31205	6.91701	4.29375	5.43524	4.18217	3.52823	2.60939	2.49069
12517	Cd72	ENSMUSG00000028459	CD72 antigen	0.0717739	-1.08154	0	0.0312862	-0.730222	1	1.3058	1.6303	2.2804e-13	0.773024	1.08585	0.628358	3.76538e-05	0.253723
12517	Cd72	ENSMUSG00000028459	CD72 antigen	0.0695642	-0.719976	0	0.0113968	-0.688738	1	0.647457	0.94096	0.148466	2.78333e-13	0.690128	0.89542	0.130964	0.0771079
12518	Cd79a	ENSMUSG00000003379	CD79A antigen (immunoglobulin-associated alpha)	0.0467472	-0.73985	1	0.169223	-0.42427	0	1.27585	1.51094	0.630523	0.676567	1.66592	1.00017	0.965164	0.852389
12520	Cd81	ENSMUSG00000037706	CD81 antigen	0.0534908	-0.70691	0	0.0425168	-0.688298	1	8.03662	8.07504	7.22753	7.47031	7.94422	8.08003	7.04435	7.60331
12522	Cd83	ENSMUSG00000015396	CD83 antigen	0.0306	-1.68226	1	0.0139233	-0.437335	0	2.86088	1.88494	0.662823	0.718483	0.400527	0.474159	9.6516e-06	5.88618e-06
12522	Cd83	ENSMUSG00000015396	CD83 antigen	0.0291809	-1.73606	1	0.2844	-0.433801	0	4.03445	3.14949	1.6215	2.09033	1.91082	0.838932	0.987156	0.894996
12523	Cd84	ENSMUSG00000038147	CD84 antigen	0.0648305	-1.42536	0	0.00679162	-0.767693	1	2.62224	3.54173	1.14664	2.16661	1.55766	1.37732	0.67494	0.724657
12524	Cd86	ENSMUSG00000022901	CD86 antigen	0.103486	-0.79181	0	0.049275	-0.671821	1	2.06201	2.25382	1.08022	1.65199	1.54408	0.956978	0.488052	0.669362
12527	Cd9	ENSMUSG00000030342	CD9 antigen	0.0800847	-1.078	0	0.00235337	-1.48428	1	5.50621	5.86885	4.18449	5.03456	4.67774	4.43878	2.86191	3.28604
12534	Cdk1	ENSMUSG00000019942	cyclin-dependent kinase 1	0.0427675	-1.53014	1	0.0117564	-1.04342	1	3.39931	3.43151	1.34166	2.42887	1.58719	2.04682	0.587916	0.959244
12534	Cdk1	ENSMUSG00000019942	cyclin-dependent kinase 1	0.0833447	-1.19395	0	0.00149483	-0.782882	1	1.75464	1.8794	0.020717	1.22542	0.907455	0.911136	0.0983851	0.154443
12537	Cdk11b	ENSMUSG00000029062	cyclin-dependent kinase 11B	0.10686	-0.490881	0	0.00401256	-0.592868	1	1.86884	1.71361	1.21985	1.38083	1.75622	1.81033	1.1819	1.19892
12537	Cdk11b	ENSMUSG00000029062	cyclin-dependent kinase 11B	0.771255	-0.109458	0	0.0057144	-0.883949	1	4.25769	3.94342	4.067	3.91519	3.75491	3.94878	2.89898	3.03681
12540	Cdc42	ENSMUSG00000006699	cell division cycle 42	0.141988	-0.559667	0	0.0197885	-0.596724	1	7.48885	7.61367	6.79935	7.18384	6.45489	6.45915	5.74612	5.97447
12549	Arhgap31	ENSMUSG00000022799	Rho GTPase activating protein 31	0.0190929	-1.09562	1	0.079123	-0.331362	0	3.40988	3.62681	2.34402	2.50143	1.45735	1.27748	1.01434	1.05776
12552	Cdh11	ENSMUSG00000031673	cadherin 11	0.0304694	-0.847608	1	0.305377	-0.108786	0	1.16401	1.23211	0.246199	0.454707	0.170462	0.113058	1.09933e-05	0.0659361
12555	Cdh15	ENSMUSG00000031962	cadherin 15	0.00132639	2.7039	1	0.955232	-0.0121916	0	0.0117349	0.022821	2.62263	2.81973	0.0721197	0.163846	0.0830783	0.128505
12562	Cdh5	ENSMUSG00000031871	cadherin 5	0.00779578	-1.75443	1	0.0678415	-0.602455	0	5.98658	6.29745	4.29445	4.48071	3.67155	3.06163	2.69807	2.8302
12566	Cdk2	ENSMUSG00000025358	cyclin-dependent kinase 2	0.0345656	-0.703537	1	0.530106	-0.155499	0	2.53875	2.64046	1.82541	1.94672	1.99235	1.80788	1.59148	1.89775
12566	Cdk2	ENSMUSG00000025358	cyclin-dependent kinase 2	0.0321793	-0.646302	1	0.49296	-0.102588	0	2.1089	2.11397	1.52486	1.4054	2.19498	2.17106	2.1665	1.99437
12567	Cdk4	ENSMUSG00000006728	cyclin-dependent kinase 4	0.542792	-0.132011	0	0.0102281	-0.665658	1	1.85258	1.86008	1.81924	1.6294	2.39806	2.21975	1.63862	1.64788
12571	Cdk6	ENSMUSG00000040274	cyclin-dependent kinase 6	0.048985	-0.646315	1	0.108251	-0.467539	0	1.00983	1.15988	0.385547	0.491539	2.58428	2.10865	1.75736	2.00049
12575	Cdkn1a	ENSMUSG00000023067	cyclin-dependent kinase inhibitor 1A (P21)	0.107261	-1.2835	0	0.0041357	-2.16033	1	6.20599	6.157	3.98442	5.81158	3.55234	4.14557	0.947266	2.42999
12576	Cdkn1b	ENSMUSG00000003031	cyclin-dependent kinase inhibitor 1B	0.559046	-0.269608	0	0.00136908	-0.713315	1	0.728464	0.410095	0.00116353	0.598179	0.695103	0.731597	4.31359e-05	2.69781e-05
12580	Cdkn2c	ENSMUSG00000028551	cyclin-dependent kinase inhibitor 2C (p18, inhibits CDK4)	0.107573	-0.643216	0	0.00157985	-1.26556	1	5.9619	6.17897	5.59516	5.25927	2.69703	2.52329	1.26084	1.42835
12606	Cebpa	ENSMUSG00000034957	CCAAT/enhancer binding protein (C/EBP), alpha	0.0347004	-0.824356	1	0.297867	0.12491	0	8.0333	7.91675	7.25106	7.05028	7.36599	7.34304	7.53336	7.42549
12614	Celsr1	ENSMUSG00000016028	cadherin, EGF LAG seven-pass G-type receptor 1	0.446089	-0.0478507	0	0.00872304	-0.871509	1	0.0781122	0.0603528	0.0264999	0.0162637	2.22455	2.19326	1.18214	1.49265
12615	Cenpa	ENSMUSG00000029177	centromere protein A	0.0706745	-1.0126	0	0.00378142	-0.657052	1	1.96904	1.79383	0.522422	1.21523	1.54665	1.48863	0.883369	0.837805
12615	Cenpa	ENSMUSG00000029177	centromere protein A	0.0387514	-1.09342	1	0.0456194	-0.575693	0	2.15368	2.26928	0.878389	1.35773	1.77524	1.88554	1.05886	1.45054
12626	Cetn3	ENSMUSG00000021537	centrin 3	0.023123	0.591194	1	0.656447	0.102241	0	0.301068	0.300673	0.926055	0.858075	0.17296	0.31533	0.22445	0.468321
12628	Cfh	ENSMUSG00000026365	complement component factor h	0.678168	-0.226024	0	0.0179422	1.06559	1	0.83135	0.964526	1.08706	0.256772	4.30756	5.02861	5.53611	5.93124
12631	Cfl1	ENSMUSG00000056201	cofilin 1, non-muscle	0.0330037	-0.922048	1	0.0898872	-0.456996	0	3.84227	3.66765	2.7177	2.94813	1.4166	1.15059	0.658404	0.994797
12632	Cfl2	ENSMUSG00000062929	cofilin 2, muscle	0.00212126	1.53289	1	0.138871	-0.220524	0	4.13179	4.15774	5.72132	5.63399	3.74586	3.69471	3.43822	3.5613
12632	Cfl2	ENSMUSG00000062929	cofilin 2, muscle	0.0375229	1.00116	1	0.199488	-0.262978	0	4.46167	4.65987	5.73188	5.39198	3.94289	3.93491	3.53099	3.82085
12633	Cflar	ENSMUSG00000026031	CASP8 and FADD-like apoptosis regulator	0.0173639	-0.929686	1	0.936247	-0.0249248	0	1.83062	1.67716	0.850541	0.79786	2.30899	2.39067	2.41968	2.23013
12654	Chil1	ENSMUSG00000064246	chitinase-like 1	0.589694	-0.0679003	0	0.00733079	-0.81433	1	0.0325401	0.103955	0.000301715	0.000392546	0.698185	0.930501	4.86188e-07	2.55355e-05
12660	Chka	ENSMUSG00000024843	choline kinase alpha	0.393611	-0.248169	0	0.0327817	-0.894043	1	1.49441	1.81451	1.43934	1.37324	3.32593	4.0708	2.59594	3.01271
12671	Chrm3	ENSMUSG00000046159	cholinergic receptor, muscarinic 3, cardiac	0.887516	0.0255086	0	0.00858586	-0.690243	1	0.0605513	0.0712723	0.0548838	0.127957	1.03832	1.20023	0.454192	0.403866
12672	Chrm4	ENSMUSG00000040495	cholinergic receptor, muscarinic 4	0.0299309	-1.4522	1	NaN	NaN	0	2.02176	2.0778	0.232828	0.96233	0	0	0	0.0374387
12675	Chuk	ENSMUSG00000025199	conserved helix-loop-helix ubiquitous kinase	0.0190734	-0.80014	1	0.518015	-0.141659	0	3.36749	3.44646	2.65286	2.56081	4.68903	4.55223	4.3515	4.60644
12683	Cidea	ENSMUSG00000024526	cell death-inducing DNA fragmentation factor, alpha subunit-like effector A	0.64625	0.344291	0	0.00230326	-3.43859	1	3.76462	4.23873	5.16086	3.53108	4.85566	6.13146	0.549475	3.56047
12696	Cirbp	ENSMUSG00000045193	cold inducible RNA binding protein	0.0161744	1.1032	1	0.070178	0.597147	0	1.46945	1.37509	2.63423	2.4167	1.09668	1.46859	1.6257	2.13387
12700	Cish	ENSMUSG00000032578	cytokine inducible SH2-containing protein	0.035153	2.68801	1	0.0719146	0.321509	0	0.808535	2.38014	5.20737	3.35732	1.89465	2.01849	2.32769	2.22847
12702	Socs3	ENSMUSG00000053113	suppressor of cytokine signaling 3	0.419387	-0.577239	0	0.028018	1.31564	1	4.95482	3.24023	3.45841	3.58217	2.35768	2.35571	2.77382	4.57085
12709	Ckb	ENSMUSG00000001270	creatine kinase, brain	0.0986357	-0.90843	0	0.00449321	-1.12373	1	5.32274	5.83182	4.37731	4.96039	3.51168	3.15809	2.26595	2.15636
12715	Ckm	ENSMUSG00000030399	creatine kinase, muscle	0.000882815	8.13341	1	0.84315	0.0894216	0	0.4649	2.96765	10.0291	9.67026	1.2504	0.606115	0.871155	1.16421
12715	Ckm	ENSMUSG00000030399	creatine kinase, muscle	0.00202099	7.18206	1	0.764637	0.0956924	0	0.750854	3.13491	9.355	8.89488	0.449542	0.679382	0.850395	0.469914
12715	Ckm	ENSMUSG00000030399	creatine kinase, muscle	0.00142966	7.7148	1	0.256927	0.185266	0	1.48713	3.85485	10.5775	10.1941	1.32699	1.45858	1.64879	1.50731
12721	Coro1a	ENSMUSG00000030707	coronin, actin binding protein 1A	0.0581236	-1.16788	0	0.00531762	-1.04554	1	5.32832	5.39634	3.78682	4.60208	3.30214	2.95641	2.0843	2.08318
12722	Clca3a1	ENSMUSG00000056025	chloride channel accessory 3A1	0.995038	-0.00916118	0	0.0148988	-0.868292	1	0.0194876	0.372024	0.147034	0.226155	2.17781	1.73875	1.03111	1.14886
12723	Clcn1	ENSMUSG00000029862	chloride channel, voltage-sensitive 1	0.0097557	0.906567	1	NaN	NaN	0	0.0195291	3.20278e-10	0.959535	0.873128	0	0	0.0199933	0.0391201
12723	Clcn1	ENSMUSG00000029862	chloride channel, voltage-sensitive 1	0.000784493	4.0326	1	NaN	NaN	0	0.0280559	0.100686	3.95716	4.23678	0	0.0145613	0	0
12724	Clcn2	ENSMUSG00000022843	chloride channel, voltage-sensitive 2	0.347052	-0.269745	0	0.00779866	0.855163	1	0.73937	0.817393	0.360214	0.657059	1.25423	1.45705	2.30323	2.11838
12724	Clcn2	ENSMUSG00000022843	chloride channel, voltage-sensitive 2	0.870418	-0.0618454	0	0.0190421	0.854534	1	0.566989	0.517373	0.607595	0.353077	0.966613	1.48642	2.0915	2.0706
12725	Clcn3	ENSMUSG00000004319	chloride channel, voltage-sensitive 3	0.0151355	1.47524	1	0.348908	-0.240275	0	0.894021	0.514061	2.28644	2.07213	0.480295	0.000430251	1.36335e-06	0.000173305
12741	Cldn5	ENSMUSG00000041378	claudin 5	0.00102512	-1.86194	1	0.263394	-0.304386	0	7.05392	7.10478	5.18954	5.24527	3.24573	2.69601	2.68349	2.64948
12750	Clk4	ENSMUSG00000020385	CDC like kinase 4	0.0315848	0.796315	1	0.044009	-0.769979	1	1.27239	1.18582	2.11277	1.93806	1.10605	1.19166	2.27944e-05	0.757724
12751	Tpp1	ENSMUSG00000030894	tripeptidyl peptidase I	0.710427	0.155547	0	0.00490994	-0.801198	1	1.03648	1.4161	1.52846	1.23521	1.59282	1.61381	0.721185	0.883051
12753	Clock	ENSMUSG00000029238	circadian locomotor output cycles kaput	0.147301	-0.614994	0	0.0214707	-0.853503	1	2.15665	2.08479	1.25116	1.7603	1.25799	0.851247	0.00385434	0.398376
12757	Clta	ENSMUSG00000028478	clathrin, light polypeptide (Lca)	0.000387873	3.6173	1	0.775967	0.0807157	0	0.337383	0.211061	3.88806	3.89499	1.44269e-06	0.306844	0.313225	0.155052
12759	Clu	ENSMUSG00000022037	clusterin	0.950282	0.0339864	0	0.0230107	0.665385	1	0.100821	0.0970487	1.8755e-09	0.265843	0.255092	0.584329	1.1131	1.05709
12759	Clu	ENSMUSG00000022037	clusterin	0.972824	-7.43551e-08	0	0.0227622	-0.583687	1	1.52926e-07	2.2506e-09	1.27246e-09	5.1937e-09	1.45802	1.35998	0.935999	0.714623
12767	Cxcr4	ENSMUSG00000045382	chemokine (C-X-C motif) receptor 4	0.0278914	-1.42062	1	0.01135	-0.998777	1	3.17867	3.1244	1.40242	2.05941	1.61106	1.08574	0.357667	0.341575
12772	Ccr2	ENSMUSG00000049103	chemokine (C-C motif) receptor 2	0.153015	-0.646664	0	0.00268546	-0.912099	1	3.47095	3.30941	2.45454	3.0325	1.36615	1.30059	0.48537	0.35717
12785	Cnbp	ENSMUSG00000030057	cellular nucleic acid binding protein	0.010947	0.765175	1	0.488631	0.0701471	0	4.74738	4.81047	5.53969	5.54851	4.11493	4.084	4.12796	4.21128
12785	Cnbp	ENSMUSG00000030057	cellular nucleic acid binding protein	0.0190492	1.20376	1	0.978341	-0.0350398	0	3.49468	3.58483	4.90691	4.58012	4.05007	2.71956	3.53147	3.16808
12785	Cnbp	ENSMUSG00000030057	cellular nucleic acid binding protein	0.0493082	0.828542	1	0.708318	0.0878245	0	6.12543	6.44994	7.12844	7.10401	5.81914	6.09431	6.04272	6.04639
12785	Cnbp	ENSMUSG00000030057	cellular nucleic acid binding protein	0.00519106	2.23442	1	0.979079	0.0304267	0	1.59645	1.9613	4.10025	3.92633	0.761094	0.446613	1.26856	1.10224e-11
12793	Cnih1	ENSMUSG00000015759	cornichon family AMPA receptor auxiliary protein 1	0.279689	-0.267594	0	0.00705377	-1.61952	1	2.23026	2.35853	1.94178	2.11182	2.22305	2.19548	0.000378284	1.17912
12795	Plk3	ENSMUSG00000028680	polo-like kinase 3	0.0211448	-1.70001	1	0.00276547	-1.43404	1	2.93377	2.1893	0.87752	0.845538	4.34809	4.16947	2.59404	3.05544
12798	Cnn2	ENSMUSG00000004665	calponin 2	0.0489559	-0.990061	1	0.0164188	-0.757765	1	4.33328	4.56243	3.2441	3.67149	2.65166	2.44252	1.6465	1.93216
12807	Hps3	ENSMUSG00000027615	HPS3, biogenesis of lysosomal organelles complex 2 subunit 1	0.0443697	-0.600772	1	0.123239	-0.403644	0	2.07899	2.0169	1.3845	1.50985	1.60598	1.16783	0.984193	0.98233
12808	Cobl	ENSMUSG00000020173	cordon-bleu WH2 repeat	0.00559549	2.21323	1	0.920977	0.0580439	0	0.000345291	0.181109	2.4951	2.11281	0.123802	0.891704	0.611131	0.520462
12808	Cobl	ENSMUSG00000020173	cordon-bleu WH2 repeat	0.00332579	0.932096	1	0.540198	0.101292	0	9.99788e-09	1.53211e-14	0.949049	0.915144	8.2955e-09	4.03955e-10	0.202339	0.000246243
12818	Col14a1	ENSMUSG00000022371	collagen, type XIV, alpha 1	0.253278	-0.510092	0	0.01056	-1.05809	1	3.60356	3.45442	2.67615	3.36164	4.0794	3.63074	2.62163	2.97233
12818	Col14a1	ENSMUSG00000022371	collagen, type XIV, alpha 1	0.6889	-0.23258	0	0.0142419	-0.677337	1	2.09542	1.15399	1.42318	1.36108	1.62358	1.47236	0.776724	0.964542
12818	Col14a1	ENSMUSG00000022371	collagen, type XIV, alpha 1	0.273449	-0.539166	0	0.00906814	-0.948349	1	3.77382	3.78098	2.79907	3.6774	4.09391	3.69613	2.94208	2.95126
12819	Col15a1	ENSMUSG00000028339	collagen, type XV, alpha 1	0.0501013	-1.27986	0	0.0106186	-1.02811	1	7.39023	7.08226	5.54917	6.36359	1.72331	1.34129	0.316066	0.692295
12819	Col15a1	ENSMUSG00000028339	collagen, type XV, alpha 1	0.0233541	-1.50496	1	NaN	NaN	0	2.52721	1.94178	0.859955	0.599116	0.312306	1.60139e-07	0	2.36602e-06
12819	Col15a1	ENSMUSG00000028339	collagen, type XV, alpha 1	0.0751743	-0.897282	0	0.0108556	-0.862325	1	6.02196	6.38478	5.08252	5.52966	1.35087	1.01255	0.263604	0.375163
12822	Col18a1	ENSMUSG00000001435	collagen, type XVIII, alpha 1	0.024952	-1.30646	1	0.242314	0.13466	0	5.28829	5.32065	3.74661	4.24941	6.76041	6.77152	6.85291	6.94833
12822	Col18a1	ENSMUSG00000001435	collagen, type XVIII, alpha 1	0.959533	0.0348323	0	0.0184066	-0.663058	1	0.204227	5.16486e-11	0.273892	1.4427e-09	1.87304	1.98355	1.39346	1.13701
12825	Col3a1	ENSMUSG00000026043	collagen, type III, alpha 1	0.0776074	-0.883645	0	0.00238156	-1.9648	1	9.11758	8.91116	7.86286	8.39858	5.11883	4.68128	2.51907	3.35144
12825	Col3a1	ENSMUSG00000026043	collagen, type III, alpha 1	0.0278625	-2.01913	1	0.264008	0.367101	0	2.85817	1.74447	3.96736e-05	0.564328	1.27966e-05	3.57784e-05	0.73425	1.88993e-07
12825	Col3a1	ENSMUSG00000026043	collagen, type III, alpha 1	0.113867	-0.745383	0	0.00421941	-1.84808	1	6.64728	6.93149	5.78852	6.29949	3.32391	2.34167	1.28159	0.687842
12826	Col4a1	ENSMUSG00000031502	collagen, type IV, alpha 1	0.0255673	-1.23024	1	0.00730448	-1.33253	1	8.4589	8.30445	6.93711	7.36577	4.30493	3.83762	2.43303	3.04446
12826	Col4a1	ENSMUSG00000031502	collagen, type IV, alpha 1	0.0485748	-0.762232	1	0.00485535	-1.36783	1	6.24192	6.48522	5.54754	5.65513	3.13228	2.51549	1.52166	1.39045
12826	Col4a1	ENSMUSG00000031502	collagen, type IV, alpha 1	0.046865	-1.06842	1	NaN	NaN	0	4.06733	3.53207	2.6591	2.80345	0.969535	0.680489	0.388042	0
12827	Col4a2	ENSMUSG00000031503	collagen, type IV, alpha 2	0.0376776	-1.27258	1	0.00658891	-1.23627	1	8.22057	8.04874	6.53615	7.18802	3.85151	3.56692	2.20823	2.73766
12831	Col5a1	ENSMUSG00000026837	collagen, type V, alpha 1	0.0840413	-0.846926	0	0.0237583	-0.840377	1	6.13824	5.97965	4.94064	5.4834	2.26345	1.74462	1.02386	1.30346
12832	Col5a2	ENSMUSG00000026042	collagen, type V, alpha 2	0.0370254	-1.13705	1	0.0227852	-0.696801	1	6.46618	6.3736	5.02707	5.53862	1.83758	1.49898	1.04542	0.897531
12833	Col6a1	ENSMUSG00000001119	collagen, type VI, alpha 1	0.17829	-0.64535	0	0.00711993	-1.00235	1	7.47462	7.40997	6.43915	7.15474	3.19439	2.91562	1.9208	2.18451
12834	Col6a2	ENSMUSG00000020241	collagen, type VI, alpha 2	0.132498	-0.82292	0	0.000725923	-1.11888	1	7.67428	7.53626	6.35865	7.20606	2.31047	2.22768	1.12947	1.17092
12835	Col6a3	ENSMUSG00000048126	collagen, type VI, alpha 3	0.0466475	-1.12953	1	0.00362394	-1.27389	1	6.53561	6.3839	5.027	5.63346	2.70911	2.3024	1.15625	1.30749
12835	Col6a3	ENSMUSG00000048126	collagen, type VI, alpha 3	0.0734547	-0.996884	0	0.00790888	-1.28132	1	4.94073	5.34104	3.84752	4.44048	2.24593	1.53173	0.689162	0.525845
12836	Col7a1	ENSMUSG00000025650	collagen, type VII, alpha 1	0.00544034	2.44609	1	0.98718	0.00117958	0	0.0770175	0.111979	2.78865	2.29251	0.0718368	0.0489957	0.0590423	0.0641493
12836	Col7a1	ENSMUSG00000025650	collagen, type VII, alpha 1	0.0151407	1.52769	1	NaN	NaN	0	0.0830661	0.12135	1.86378	1.39601	0.0539618	0	0.0761446	0.0255204
12836	Col7a1	ENSMUSG00000025650	collagen, type VII, alpha 1	0.00988159	2.217	1	NaN	NaN	0	0.353411	0.70283	3.02725	2.46299	0	0.0662193	0.0650697	0
12837	Col8a1	ENSMUSG00000068196	collagen, type VIII, alpha 1	0.137635	-0.526346	0	0.00467596	-0.657523	1	1.36457	1.52218	0.765065	1.06899	0.82104	0.732121	0.125047	0.113069
12842	Col1a1	ENSMUSG00000001506	collagen, type I, alpha 1	0.12188	-0.747211	0	0.0015012	-2.14128	1	8.06092	7.73401	6.87953	7.42097	4.11791	3.62327	1.367	2.09163
12843	Col1a2	ENSMUSG00000029661	collagen, type I, alpha 2	0.135276	-0.707745	0	0.00147324	-1.80355	1	8.20506	7.9749	7.08787	7.67661	4.1472	3.80477	1.94359	2.40128
12843	Col1a2	ENSMUSG00000029661	collagen, type I, alpha 2	0.0454601	-0.668239	1	NaN	NaN	0	1.37101	1.19512	0.588111	0.641544	0.250842	0.108858	0	0
12846	Comt	ENSMUSG00000000326	catechol-O-methyltransferase	0.0270998	-0.804177	1	0.0583873	-0.479871	0	3.88645	4.01029	3.08343	3.20496	5.2974	5.49229	4.78335	5.0466
12857	Cox4i1	ENSMUSG00000031818	cytochrome c oxidase subunit 4I1	0.820091	0.160293	0	0.0444825	-0.788154	1	0.988135	0.827951	1.5669	0.569768	1.24592	1.13175	8.65617e-07	0.801361
12858	Cox5a	ENSMUSG00000000088	cytochrome c oxidase subunit Va	0.00756803	1.17416	1	0.158477	-0.183166	0	7.08913	7.22547	8.31492	8.348	7.60857	7.64641	7.39546	7.49319
12859	Cox5b	ENSMUSG00000061518	cytochrome c oxidase subunit Vb	0.0261416	0.604895	1	0.132566	-0.232437	0	7.13928	7.2098	7.75933	7.79954	7.2161	7.18287	6.89817	7.03592
12859	Cox5b	ENSMUSG00000061518	cytochrome c oxidase subunit Vb	0.0423214	0.668095	1	0.0436098	-0.351434	0	4.8241	4.89482	5.44953	5.60558	4.98526	4.92702	4.65804	4.55138
12862	Cox6a2	ENSMUSG00000030785	cytochrome c oxidase subunit VIa polypeptide 2	0.00049719	6.83235	1	0.549333	-0.171268	0	1.46314	2.2434	8.58539	8.78585	0.633575	0.449858	0.154915	0.585983
12864	Cox6c	ENSMUSG00000014313	cytochrome c oxidase subunit VIc	0.672676	0.217916	0	0.0427326	0.684115	1	0.975439	0.875434	1.52128	0.765429	0.355417	0.590974	1.41679	0.897835
12865	Cox7a1	ENSMUSG00000074218	cytochrome c oxidase subunit VIIa 1	0.00121956	3.94495	1	0.00918615	-0.943608	1	3.6719	3.99992	7.68654	7.87518	3.37198	2.97707	2.21056	2.25127
12865	Cox7a1	ENSMUSG00000074218	cytochrome c oxidase subunit VIIa 1	0.00165016	3.64278	1	0.895712	0.0476025	0	0.358351	0.115421	3.71719	4.04214	0.204417	2.85654e-07	6.23244e-07	0.299622
12867	Cox7c	ENSMUSG00000017778	cytochrome c oxidase subunit VIIc	0.0437343	0.691745	1	0.144324	-0.306948	0	7.12632	7.30785	7.87711	7.94055	7.64372	7.52839	7.1495	7.40871
12869	Cox8b	ENSMUSG00000025488	cytochrome c oxidase subunit VIIIb	0.0021282	2.63066	1	0.681777	0.111918	0	5.46662	5.7332	8.20967	8.25147	0.429944	0.135846	0.514233	0.275391
12870	Cp	ENSMUSG00000003617	ceruloplasmin	NaN	NaN	0	0.00267237	-0.829814	1	0.277372	0.209685	0	0	1.39906	1.33016	0.49205	0.577545
12870	Cp	ENSMUSG00000003617	ceruloplasmin	0.31594	-0.392344	0	0.00267973	-1.20393	1	3.15804	2.82174	2.82574	2.36935	2.68615	2.38219	1.34653	1.31395
12870	Cp	ENSMUSG00000003617	ceruloplasmin	0.104431	-0.497475	0	0.0234158	-0.83174	1	1.70672	1.8294	1.1767	1.36447	1.75449	1.22167	0.753972	0.558714
12870	Cp	ENSMUSG00000003617	ceruloplasmin	0.303038	-0.145294	0	0.0142868	-0.927587	1	0.75247	0.800524	0.658614	0.603792	2.36621	2.88145	1.70086	1.69163
12870	Cp	ENSMUSG00000003617	ceruloplasmin	0.451703	-0.0301949	0	0.0381372	-0.621257	1	0.035221	0.0251734	7.74936e-14	4.6599e-06	4.63918	4.21853	3.81036	3.80484
12876	Cpe	ENSMUSG00000037852	carboxypeptidase E	0.00402803	1.7166	1	0.0242998	-0.801048	1	4.21695	4.38465	6.07072	5.96408	0.704646	1.2388	0.14854	0.192809
12877	Cpeb1	ENSMUSG00000025586	cytoplasmic polyadenylation element binding protein 1	0.00914016	1.20821	1	0.0280606	-0.822124	1	3.77968	3.67664	5.0098	4.86294	2.57535	1.96984	1.36806	1.53288
12877	Cpeb1	ENSMUSG00000025586	cytoplasmic polyadenylation element binding protein 1	0.0119027	1.5812	1	0.101037	-0.476688	0	2.64548	2.24723	4.08038	3.97473	1.61892	1.1401	1.00808	0.797575
12877	Cpeb1	ENSMUSG00000025586	cytoplasmic polyadenylation element binding protein 1	0.291227	-0.21879	0	0.0195526	-0.597019	1	1.54601	1.47601	1.35986	1.22458	0.877643	0.652267	0.178957	0.156916
12877	Cpeb1	ENSMUSG00000025586	cytoplasmic polyadenylation element binding protein 1	0.299646	-0.309811	0	0.0172882	-0.768178	1	2.37483	2.05576	1.91261	1.89836	1.45619	1.15693	0.655573	0.421184
12892	Cpox	ENSMUSG00000022742	coproporphyrinogen oxidase	0.0112522	0.854554	1	0.586522	-0.10978	0	2.15116	2.18224	3.06151	2.98101	5.53162	5.54666	5.31189	5.54683
12894	Cpt1a	ENSMUSG00000024900	carnitine palmitoyltransferase 1a, liver	0.0364972	-1.38629	1	0.383076	-0.278522	0	5.62853	5.50164	3.79326	4.56434	7.38394	6.85809	6.66117	7.02382
12895	Cpt1b	ENSMUSG00000078937	carnitine palmitoyltransferase 1b, muscle	0.000137959	4.01161	1	0.0194021	-0.77027	1	2.21473	2.15417	6.19058	6.20154	1.80387	1.60256	0.751118	1.11477
12895	Cpt1b	ENSMUSG00000078937	carnitine palmitoyltransferase 1b, muscle	0.0130246	1.8022	1	NaN	NaN	0	0.000155253	0.268904	1.68305	2.19041	6.08817e-10	1.7745e-05	0	8.9373e-14
12895	Cpt1b	ENSMUSG00000078937	carnitine palmitoyltransferase 1b, muscle	0.00571955	1.85105	1	0.388081	0.119617	0	0.3257	0.0606509	2.12387	1.96458	0.0925252	0.22646	0.243451	0.314768
12905	Cradd	ENSMUSG00000045867	CASP2 and RIPK1 domain containing adaptor with death domain	0.00514043	-0.843097	1	0.278008	0.250009	0	0.863502	0.823279	0.000586982	9.59391e-11	2.04124	2.01411	2.47445	2.08091
12908	Crat	ENSMUSG00000026853	carnitine acetyltransferase	0.282959	0.498728	0	0.0216874	-1.11057	1	4.1795	3.44773	4.46131	4.16339	3.61639	3.3304	1.86693	2.85873
12908	Crat	ENSMUSG00000026853	carnitine acetyltransferase	0.999763	0.000737576	0	0.00255522	-0.990028	1	1.13241	1.46361	1.23583	1.36166	1.3199	1.48807	0.386889	0.441023
12908	Crat	ENSMUSG00000026853	carnitine acetyltransferase	0.972523	0.0347775	0	0.0478519	-0.848414	1	3.80476	3.43949	3.84391	3.46989	3.38071	3.25835	1.97071	2.97152
12915	Atf6b	ENSMUSG00000015461	activating transcription factor 6 beta	0.0293598	-0.840381	1	0.297524	-0.227609	0	4.423	4.49764	3.52355	3.71633	3.46787	3.82166	3.4137	3.42061
12922	Crhr2	ENSMUSG00000003476	corticotropin releasing hormone receptor 2	0.00144303	3.25409	1	0.66618	-0.0195966	0	1.35902e-11	0.119755	3.17845	3.44949	0.0221172	0.037563	0.0204858	1.1455e-06
12922	Crhr2	ENSMUSG00000003476	corticotropin releasing hormone receptor 2	0.010179	1.54899	1	NaN	NaN	0	0.0370049	2.79883e-07	1.3951	1.73989	1.96205e-05	5.22256e-08	0	0.0265135
12925	Crip1	ENSMUSG00000006360	cysteine-rich protein 1 (intestinal)	0.156903	-0.69405	0	0.000373919	-1.44015	1	7.53178	7.78391	6.62588	7.30172	4.20478	4.08478	2.69572	2.71354
12925	Crip1	ENSMUSG00000006360	cysteine-rich protein 1 (intestinal)	0.737477	0.257552	0	0.0175831	-1.0971	1	3.97477	2.4757	3.32826	3.63731	2.06804	1.90545	1.31587	0.463412
12927	Bcar1	ENSMUSG00000031955	breast cancer anti-estrogen resistance 1	0.0223376	-0.954244	1	0.768577	-0.130619	0	3.27763	3.21311	2.18604	2.3962	3.35793	3.3099	2.78466	3.62193
12946	Cr1l	ENSMUSG00000016481	complement component (3b/4b) receptor 1-like	0.0343378	-0.816328	1	0.0993358	-0.20206	0	4.83314	4.78488	3.88323	4.10214	4.20351	4.22188	3.97361	4.04765
12955	Cryab	ENSMUSG00000032060	crystallin, alpha B	0.00658823	2.45677	1	0.513427	-0.140803	0	1.87844	1.38545	3.93324	4.24419	0.304497	0.563367	0.351098	0.23516
12955	Cryab	ENSMUSG00000032060	crystallin, alpha B	0.021826	1.4779	1	0.81329	-0.126009	0	1.95027	2.50019	3.60171	3.80456	0.0423936	1.12784	0.482837	0.435383
12955	Cryab	ENSMUSG00000032060	crystallin, alpha B	0.972476	-0.0215954	0	0.0332816	-0.781837	1	6.61502	6.5896	6.46498	6.69645	2.23256	1.73335	1.00238	1.39985
12955	Cryab	ENSMUSG00000032060	crystallin, alpha B	0.00461177	1.45524	1	0.0164165	-0.682756	1	6.10066	6.24241	7.59521	7.65834	2.43639	2.29077	1.56428	1.79736
12971	Crym	ENSMUSG00000030905	crystallin, mu	0.00478384	1.38521	1	0.300815	-0.249646	0	0.132237	0.104282	1.43401	1.57293	1.13229	0.760384	0.807885	0.585501
12972	Cryz	ENSMUSG00000028199	crystallin, zeta	0.343731	0.638652	0	0.0176841	-1.50327	1	2.51119	1.32904	2.09855	3.01899	5.78474	5.26151	4.86901	3.1707
12972	Cryz	ENSMUSG00000028199	crystallin, zeta	NaN	NaN	0	0.000604155	-1.86158	1	0.821575	0	0.000117719	0	2.58531	2.9193	0.953373	0.82808
12974	Cs	ENSMUSG00000005683	citrate synthase	0.206265	0.194406	0	0.0455316	-0.683985	1	7.61596	7.54621	7.78642	7.76456	6.24294	6.52966	5.43833	5.9663
12977	Csf1	ENSMUSG00000014599	colony stimulating factor 1 (macrophage)	0.666215	-0.0833591	0	0.0329425	-0.621159	1	3.66499	3.6887	3.66622	3.52075	1.85223	1.48678	1.08928	1.0074
12978	Csf1r	ENSMUSG00000024621	colony stimulating factor 1 receptor	0.0328823	-0.861963	1	0.0361861	-0.813232	1	6.04475	6.09154	5.08573	5.32663	4.38065	3.63893	3.18879	3.20433
12982	Csf2ra	ENSMUSG00000059326	colony stimulating factor 2 receptor, alpha, low-affinity (granulocyte-macrophage)	0.0401979	-1.26117	1	0.00695314	-1.02947	1	4.6092	5.02963	3.27896	3.83752	2.6645	2.26494	1.45991	1.41059
12983	Csf2rb	ENSMUSG00000071713	colony stimulating factor 2 receptor, beta, low-affinity (granulocyte-macrophage)	0.0221719	-1.8339	1	0.0305198	-0.499785	0	3.54578	4.39369	2.00311	2.26856	1.99984	1.8436	1.35236	1.49151
12984	Csf2rb2	ENSMUSG00000071714	colony stimulating factor 2 receptor, beta 2, low-affinity (granulocyte-macrophage)	0.0277756	-1.74442	1	0.0601361	-0.515557	0	2.74652	3.65519	1.28147	1.63141	1.06559	0.672151	0.370148	0.336482
12986	Csf3r	ENSMUSG00000028859	colony stimulating factor 3 receptor (granulocyte)	0.0326122	-0.7778	1	0.0488384	-0.259928	0	1.55119	1.62918	0.726064	0.898712	0.895624	0.871225	0.653515	0.593479
12988	Csk	ENSMUSG00000032312	c-src tyrosine kinase	0.0292011	-1.1274	1	0.146539	-0.265838	0	4.07381	4.1648	2.7882	3.19562	3.80453	3.71003	3.5855	3.39738
12988	Csk	ENSMUSG00000032312	c-src tyrosine kinase	0.0347496	-0.998319	1	0.0955429	-0.328878	0	1.75848	1.94181	0.693229	1.01043	1.74176	1.9599	1.51977	1.52414
13000	Csnk2a2	ENSMUSG00000046707	casein kinase 2, alpha prime polypeptide	0.139411	-0.542661	0	0.0437862	-0.696416	1	1.50542	1.23696	0.700234	0.956825	1.65459	1.13487	0.854047	0.54258
13004	Ncan	ENSMUSG00000002341	neurocan	0.0479255	-1.81378	1	NaN	NaN	0	3.4797	3.61081	0.912366	2.55057	0	0.0141846	0	0
13007	Csrp1	ENSMUSG00000026421	cysteine and glycine-rich protein 1	0.0329252	-0.617049	1	0.0114474	-1.02941	1	6.009	6.11591	5.45719	5.43362	4.02176	3.54657	2.60263	2.90688
13010	Cst3	ENSMUSG00000027447	cystatin C	0.988727	-0.0145458	0	0.00877957	-0.706856	1	3.95555	3.93399	3.77444	4.086	2.50248	2.49412	1.88366	1.69922
13014	Cstb	ENSMUSG00000005054	cystatin B	0.0922702	-1.15968	0	0.0102705	-0.844573	1	7.64086	7.79305	5.93278	7.18177	6.60455	6.46724	5.54336	5.83928
13016	Ctbp1	ENSMUSG00000037373	C-terminal binding protein 1	0.446042	0.229754	0	0.0227369	-0.98231	1	1.60656	1.83467	2.08888	1.81187	0.839641	1.54587	0.00793884	0.412957
13017	Ctbp2	ENSMUSG00000030970	C-terminal binding protein 2	0.169704	-0.407486	0	0.0125086	-0.71071	1	2.81847	2.76401	2.25823	2.50928	1.28842	1.05223	0.425457	0.493769
13019	Ctf1	ENSMUSG00000042340	cardiotrophin 1	0.029775	1.16999	1	0.178279	-0.361651	0	1.43753	1.51573	2.87376	2.41948	2.9238	2.90628	2.30121	2.80557
13024	Ctla2a	ENSMUSG00000044258	cytotoxic T lymphocyte-associated protein 2 alpha	0.0269441	-0.776828	1	0.0107409	-0.793975	1	4.19802	4.27729	3.3927	3.52895	2.02445	1.82585	1.02646	1.2359
13024	Ctla2a	ENSMUSG00000044258	cytotoxic T lymphocyte-associated protein 2 alpha	0.310934	-0.737893	0	0.0209846	-0.942982	1	2.86793	3.84818	1.90704	3.33327	1.2814	1.30581	7.1846e-06	0.701238
13024	Ctla2a	ENSMUSG00000044258	cytotoxic T lymphocyte-associated protein 2 alpha	0.0235665	-0.934615	1	0.0436302	0.782892	1	2.054	2.15785	1.07454	1.26808	6.67968e-07	0.681292	0.928927	1.31815
13033	Ctsd	ENSMUSG00000007891	cathepsin D	0.147509	-0.671463	0	0.0331038	-0.622819	1	9.72275	9.74943	8.75313	9.37612	7.84182	7.67915	6.96678	7.30856
13033	Ctsd	ENSMUSG00000007891	cathepsin D	0.124477	-0.80743	0	0.0434955	-0.685362	1	5.53694	5.74147	4.46111	5.20245	3.886	3.50651	3.23127	2.79052
13034	Ctse	ENSMUSG00000004552	cathepsin E	0.882908	-0.058923	0	0.0453746	-0.665277	1	0.292546	0.257061	0.0831233	0.348638	1.25781	0.850019	0.195382	0.581896
13036	Ctsh	ENSMUSG00000032359	cathepsin H	0.982736	-0.032571	0	0.00881298	0.611697	1	0.69967	1.01762	1.1824	0.469751	1.43736	1.33107	2.02921	1.96261
13038	Ctsk	ENSMUSG00000028111	cathepsin K	0.0231961	-2.02933	1	0.00639389	-0.928439	1	6.67129	6.79278	4.15981	5.2456	1.65499	1.46631	0.519374	0.745051
13039	Ctsl	ENSMUSG00000021477	cathepsin L	0.0524154	-1.67555	0	0.0277991	-1.35575	1	2.53789	2.33449	0.000107188	1.52118	2.56654	2.20015	1.96456	0.0906318
13039	Ctsl	ENSMUSG00000021477	cathepsin L	0.0403398	-1.65701	1	0.824391	0.0948421	0	3.683	3.53598	1.35785	2.5471	3.28824	3.4573	3.1409	3.79432
13040	Ctss	ENSMUSG00000038642	cathepsin S	0.0256927	-1.51954	1	0.0454223	-0.907258	1	3.48282	3.90347	1.89102	2.4562	2.47743	2.19415	1.97159	0.885476
13040	Ctss	ENSMUSG00000038642	cathepsin S	0.0703245	-1.48352	0	0.000349968	-1.63754	1	6.31409	7.18509	4.59282	5.93933	5.49416	5.32663	3.76339	3.78231
13041	Ctsw	ENSMUSG00000024910	cathepsin W	0.0307921	-1.14782	1	0.379675	-0.180446	0	2.05938	1.68206	0.596229	0.849561	0.715902	0.547574	0.585476	0.317108
13043	Cttn	ENSMUSG00000031078	cortactin	0.0463581	-1.01021	1	0.103018	-0.480985	0	2.62195	3.04889	1.71152	1.9389	2.50869	2.07419	1.97413	1.64678
13043	Cttn	ENSMUSG00000031078	cortactin	0.0171488	-0.603567	1	0.0690431	0.247665	0	0.743453	0.776673	0.135799	0.177193	0.131762	0.106898	0.406533	0.327456
13046	Celf1	ENSMUSG00000005506	CUGBP, Elav-like family member 1	0.912201	-0.00508476	0	0.0492295	0.728629	1	0.011091	7.76149e-05	0.000946542	5.25131e-05	7.67512e-06	0.00224282	1.09689	0.362619
13046	Celf1	ENSMUSG00000005506	CUGBP, Elav-like family member 1	0.749907	0.0463585	0	0.040674	-0.735149	1	1.90061	1.87378	1.89294	1.97417	1.85926	1.77679	0.761735	1.40401
13046	Celf1	ENSMUSG00000005506	CUGBP, Elav-like family member 1	0.240351	-0.381288	0	0.0167243	0.912302	1	2.05588	1.71381	1.54634	1.46077	1.12579	0.654195	1.65933	1.94526
13046	Celf1	ENSMUSG00000005506	CUGBP, Elav-like family member 1	0.777031	-0.153186	0	0.0294399	-0.756159	1	2.08219	2.23408	2.33826	1.67164	1.9912	2.33977	1.61596	1.20269
13048	Cux2	ENSMUSG00000042589	cut-like homeobox 2	0.0284992	-0.602534	1	0.880585	-0.0197022	0	0.896955	0.81692	0.235357	0.273449	0.0865409	0.0170971	0.0415762	0.0226574
13051	Cx3cr1	ENSMUSG00000052336	chemokine (C-X3-C motif) receptor 1	0.201339	-0.405875	0	0.000726261	-1.18703	1	0.560267	0.792392	0.377644	0.163266	1.50021	1.40327	0.239238	0.29019
13052	Cxadr	ENSMUSG00000022865	coxsackie virus and adenovirus receptor	0.0234251	-0.777113	1	0.0189347	-0.883855	1	1.03371	0.926652	0.16	0.246136	4.42917	4.66178	3.40683	3.91641
13052	Cxadr	ENSMUSG00000022865	coxsackie virus and adenovirus receptor	0.53456	-0.10684	0	0.0194322	-0.716001	1	0.189746	0.0804407	1.8178e-07	0.0565063	1.7599	1.85654	0.923897	1.26054
13057	Cyba	ENSMUSG00000006519	cytochrome b-245, alpha polypeptide	0.0765516	-1.18056	0	0.0162535	-0.918792	1	6.30526	6.79008	4.88033	5.85389	4.34961	4.0349	3.49958	3.04735
13058	Cybb	ENSMUSG00000015340	cytochrome b-245, beta polypeptide	0.0395158	-1.22907	1	0.00758712	-0.957601	1	3.47981	3.77859	2.11002	2.69025	2.67967	2.32461	1.56693	1.52215
13074	Cyp17a1	ENSMUSG00000003555	cytochrome P450, family 17, subfamily a, polypeptide 1	0.966557	-0.0160925	0	0.0061711	-1.94582	1	0.135692	0.0406243	0.0330295	0.111101	4.95067	3.89902	1.87688	3.08118
13077	Cyp1a2	ENSMUSG00000032310	cytochrome P450, family 1, subfamily a, polypeptide 2	NaN	NaN	0	0.014056	1.03398	1	0	0	0.203717	0.153909	6.13736	6.44276	7.61266	7.03541
13082	Cyp26a1	ENSMUSG00000024987	cytochrome P450, family 26, subfamily a, polypeptide 1	NaN	NaN	0	0.0198628	1.25836	1	0.0214448	0.0619186	0	0	1.9066	1.35826	3.46788	2.3137
13086	Cyp2a4	ENSMUSG00000074254	cytochrome P450, family 2, subfamily a, polypeptide 4	NaN	NaN	0	0.00427361	-3.11806	1	0	0	0.0344756	0.0474541	5.60165	2.00231	0.41428	0.95356
13087	Cyp2a5	ENSMUSG00000005547	cytochrome P450, family 2, subfamily a, polypeptide 5	NaN	NaN	0	0.0398034	0.958067	1	0	0	0.322579	0.349678	7.77491	6.75625	8.49081	7.95648
13087	Cyp2a5	ENSMUSG00000005547	cytochrome P450, family 2, subfamily a, polypeptide 5	NaN	NaN	0	0.0430703	0.637365	1	0	0	1.05893e-05	3.26048e-11	1.13077	0.647793	1.56588	1.48741
13089	Cyp2b13	ENSMUSG00000040583	cytochrome P450, family 2, subfamily b, polypeptide 13	0.305947	-0.166334	0	0.00443	-2.73621	1	0.208852	0.30449	0.093901	0.0867737	4.40128	1.68617	0.167784	0.447247
13094	Cyp2b9	ENSMUSG00000040660	cytochrome P450, family 2, subfamily b, polypeptide 9	0.247507	-0.235154	0	0.00501952	-2.06135	1	0.524815	0.555535	0.237861	0.372181	7.20548	5.78086	4.04176	4.82189
13095	Cyp2c29	ENSMUSG00000003053	cytochrome P450, family 2, subfamily c, polypeptide 29	NaN	NaN	0	0.00349055	1.3997	1	0	0	0.385659	0.277203	7.15112	6.74087	8.51797	8.17342
13096	Cyp2c37	ENSMUSG00000042248	cytochrome P450, family 2. subfamily c, polypeptide 37	NaN	NaN	0	0.00640146	1.6222	1	0	0	0.0964407	0.173066	5.80973	5.08548	7.49331	6.6463
13097	Cyp2c38	ENSMUSG00000032808	cytochrome P450, family 2, subfamily c, polypeptide 38	NaN	NaN	0	0.0349258	-0.741326	1	0	0	0.0821608	0.0431848	5.09942	4.67068	3.94368	4.34376
13106	Cyp2e1	ENSMUSG00000025479	cytochrome P450, family 2, subfamily e, polypeptide 1	0.0128874	2.09581	1	0.0351294	0.408439	0	5.29146	6.01293	7.81684	7.67917	10.5648	10.4206	10.8991	10.9032
13108	Cyp2g1	ENSMUSG00000049685	cytochrome P450, family 2, subfamily g, polypeptide 1	NaN	NaN	0	0.0287033	0.668021	1	0	0	0	0	0.206411	0.0267965	0.962245	0.607004
13110	Cyp2j6	ENSMUSG00000052914	cytochrome P450, family 2, subfamily j, polypeptide 6	0.0237013	-0.694319	1	0.112653	-0.307981	0	3.27443	3.241	2.5136	2.6132	4.6447	4.71919	4.26915	4.47878
13112	Cyp3a11	ENSMUSG00000056035	cytochrome P450, family 3, subfamily a, polypeptide 11	NaN	NaN	0	0.00845572	-1.06963	1	0	0	0.552113	0.443096	8.66575	8.60102	7.31374	7.81377
13116	Cyp46a1	ENSMUSG00000021259	cytochrome P450, family 46, subfamily a, polypeptide 1	0.503153	-0.161235	0	0.0409698	-0.929509	1	0.539665	0.58258	0.285827	0.513947	3.48091	2.48795	1.81868	2.29116
13118	Cyp4a12b	ENSMUSG00000078597	cytochrome P450, family 4, subfamily a, polypeptide 12B	NaN	NaN	0	0.0132164	2.0419	1	0	0	0.0250998	0	0.273508	3.13615	3.77238	3.72107
13120	Cyp4b1	ENSMUSG00000028713	cytochrome P450, family 4, subfamily b, polypeptide 1	0.00666472	-1.44442	1	0.191457	-0.322277	0	5.84945	5.99649	4.55315	4.40395	3.74174	3.39329	3.36826	3.12221
13120	Cyp4b1	ENSMUSG00000028713	cytochrome P450, family 4, subfamily b, polypeptide 1	0.0283636	-1.36753	1	0.582446	-0.206527	0	2.07313	2.59595	1.13129	0.802729	1.00749	0.213401	0.459984	0.347852
13123	Cyp7b1	ENSMUSG00000039519	cytochrome P450, family 7, subfamily b, polypeptide 1	0.256276	-0.361847	0	0.00403108	1.91137	1	0.678662	0.598855	0.107852	0.445971	4.28566	5.37508	6.99108	6.4924
13124	Cyp8b1	ENSMUSG00000050445	cytochrome P450, family 8, subfamily b, polypeptide 1	0.235024	0.223218	0	0.0298242	-1.1076	1	0.422666	0.30945	0.601529	0.577023	7.78954	8.28436	6.34033	7.51837
13132	Dab2	ENSMUSG00000022150	disabled 2, mitogen-responsive phosphoprotein	0.0278761	-0.859607	1	0.0148901	-0.807309	1	3.99125	3.83157	2.98532	3.11829	1.38295	1.69992	0.841467	0.626787
13132	Dab2	ENSMUSG00000022150	disabled 2, mitogen-responsive phosphoprotein	0.033364	-0.801599	1	0.78607	0.154207	0	2.9472	3.09142	2.29377	2.14165	1.4361	0.00731596	0.823316	0.928513
13134	Dach1	ENSMUSG00000055639	dachshund 1 (Drosophila)	0.0450657	-0.852322	1	0.757208	-0.0342938	0	1.26818	1.57046	0.618721	0.515276	0.103018	0.0300244	0.0325022	0.0319521
13143	Dapk2	ENSMUSG00000032380	death-associated protein kinase 2	0.0234659	1.70293	1	0.796625	-0.0643818	0	0.250905	0.156661	2.3111	1.50233	0.234919	0.122548	2.33813e-13	0.228704
13167	Dbi	ENSMUSG00000026385	diazepam binding inhibitor	0.108688	-0.673372	0	0.00571988	-0.885338	1	5.00868	4.56425	4.08846	4.13772	2.77734	2.99559	1.9522	2.05006
13169	Dbnl	ENSMUSG00000020476	drebrin-like	0.0917572	-0.88294	0	0.0445266	-0.606604	1	3.77299	3.93046	2.6398	3.29777	3.49128	3.38106	2.61169	3.04743
13169	Dbnl	ENSMUSG00000020476	drebrin-like	0.020128	-0.784216	1	0.0595711	-0.403783	0	4.10051	4.20523	3.33831	3.39899	3.45626	3.65867	3.10559	3.20178
13170	Dbp	ENSMUSG00000059824	D site albumin promoter binding protein	0.037311	1.6947	1	0.0202727	1.07957	1	2.25066	1.12656	3.54736	3.21926	3.44003	2.52273	4.10344	4.01847
13170	Dbp	ENSMUSG00000059824	D site albumin promoter binding protein	0.0299474	1.25547	1	0.00749071	1.47289	1	1.45394	1.22547	2.84025	2.35009	0.670134	1.56454	2.38704	2.79342
13179	Dcn	ENSMUSG00000019929	decorin	0.274736	-0.381071	0	0.00641426	-1.08183	1	8.54058	8.32234	7.86641	8.23437	7.05986	6.7149	5.67887	5.93224
13179	Dcn	ENSMUSG00000019929	decorin	0.23999	-0.399866	0	0.00621912	-1.28745	1	6.91362	6.79923	6.27104	6.64207	4.38002	4.02725	2.65129	3.18108
13196	Asap1	ENSMUSG00000022377	ArfGAP with SH3 domain, ankyrin repeat and PH domain1	0.0787942	-0.874571	0	0.00641759	-1.05802	1	3.06011	2.49462	1.87023	1.93535	1.63442	1.40399	0.294161	0.628214
13196	Asap1	ENSMUSG00000022377	ArfGAP with SH3 domain, ankyrin repeat and PH domain1	0.0444946	-1.10208	1	NaN	NaN	0	1.44987	1.30308	1.06038e-06	0.548787	0.606746	0.754132	0.430903	0
13211	Dhx9	ENSMUSG00000042699	DEAH (Asp-Glu-Ala-His) box polypeptide 9	0.038513	-0.76265	1	0.0462736	-0.348521	0	4.81721	4.61165	3.98028	3.92328	4.02103	4.06809	3.75431	3.63776
13214	Defb1	ENSMUSG00000044748	defensin beta 1	NaN	NaN	0	0.0104287	-1.27125	1	0	0	0	0	3.22666	2.82246	1.37359	2.13303
13346	Des	ENSMUSG00000026208	desmin	0.000520606	5.64804	1	0.0258003	-0.522261	0	3.32628	3.44728	9.25776	8.81187	2.21602	2.03123	1.55945	1.64327
13346	Des	ENSMUSG00000026208	desmin	0.0345878	1.09876	1	0.981684	0.00830033	0	1.224	0.97184	2.00845	2.3849	1.31429e-06	0.11679	1.70238e-06	0.13339
13347	Dffa	ENSMUSG00000028974	DNA fragmentation factor, alpha subunit	0.00642608	0.842908	1	0.290781	-0.228931	0	1.72778	1.75043	2.60374	2.56028	2.25792	1.91129	1.86292	1.84844
13347	Dffa	ENSMUSG00000028974	DNA fragmentation factor, alpha subunit	0.0119226	1.03312	1	0.351308	-0.105269	0	2.65722	2.79594	3.79027	3.72912	3.24815	3.15701	3.11985	3.07477
13350	Dgat1	ENSMUSG00000022555	diacylglycerol O-acyltransferase 1	0.0410748	-0.951429	1	0.163778	-0.294291	0	6.78367	6.81659	5.66088	6.03651	3.73489	3.78521	3.3201	3.61142
13358	Slc25a1	ENSMUSG00000003528	solute carrier family 25 (mitochondrial carrier, citrate transporter), member 1	0.0378874	-1.247	1	0.0117573	0.879235	1	2.47285	1.8438	0.994593	0.828061	0.616548	0.63545	1.70302	1.30745
13358	Slc25a1	ENSMUSG00000003528	solute carrier family 25 (mitochondrial carrier, citrate transporter), member 1	0.0439321	-1.48258	1	0.496079	-0.162768	0	2.61095	2.61029	0.605137	1.65094	1.50706	1.53559	1.18786	1.52925
13360	Dhcr7	ENSMUSG00000058454	7-dehydrocholesterol reductase	0.0466194	-1.36119	1	0.112878	-0.671936	0	4.05045	4.11871	2.26112	3.18565	5.07396	5.17809	3.83769	5.07048
13367	Diaph1	ENSMUSG00000024456	diaphanous related formin 1	0.0113449	1.145	1	0.301965	-0.27138	0	3.08481	3.05763	4.31022	4.12222	2.96821	3.08949	2.50694	3.008
13384	Mpp3	ENSMUSG00000052373	membrane protein, palmitoylated 3 (MAGUK p55 subfamily member 3)	0.0120902	1.50728	1	0.348467	-0.105417	0	1.11323	0.992338	2.38039	2.73973	0.2492	0.148532	0.0942815	0.0926165
13400	Dmpk	ENSMUSG00000030409	dystrophia myotonica-protein kinase	0.928056	0.047462	0	0.00132309	-1.06627	1	5.60348	5.29862	5.45644	5.54058	2.76688	2.65584	1.67917	1.61101
13405	Dmd	ENSMUSG00000045103	dystrophin, muscular dystrophy	0.00153857	1.36608	1	0.91191	-0.00477216	0	0.154661	0.123975	1.52531	1.48549	0.014588	3.93856e-10	1.75859e-13	0.00504364
13405	Dmd	ENSMUSG00000045103	dystrophin, muscular dystrophy	0.0449301	1.15125	1	NaN	NaN	0	0.0812612	0.00247331	1.507	0.879229	0	1.1624e-13	1.02141e-14	0
13405	Dmd	ENSMUSG00000045103	dystrophin, muscular dystrophy	0.0321878	0.67224	1	0.109321	-0.37851	0	2.48522	2.58014	3.15916	3.25067	2.84776	2.5443	2.39319	2.24186
13430	Dnm2	ENSMUSG00000033335	dynamin 2	0.0202284	-0.906445	1	0.0640768	-0.28479	0	3.89058	3.82935	2.87114	3.03591	3.19507	3.11494	2.90528	2.83515
13433	Dnmt1	ENSMUSG00000004099	DNA methyltransferase (cytosine-5) 1	0.0356403	-0.921069	1	0.103912	-0.587087	0	2.55428	2.46577	1.44141	1.7365	1.63993	2.01039	1.62437	0.851774
13445	Cdk2ap1	ENSMUSG00000029394	CDK2 (cyclin-dependent kinase 2)-associated protein 1	0.470525	-0.421706	0	0.000941152	-1.037	1	0.674897	1.1778	0.000133876	1.00915	0.994478	1.08381	0.00388869	0.000396309
13476	Reep5	ENSMUSG00000005873	receptor accessory protein 5	0.110629	-0.660745	0	0.00575307	-0.988613	1	7.6278	7.57925	6.72547	7.16009	3.56911	3.45431	2.37343	2.67277
13479	Dpep1	ENSMUSG00000019278	dipeptidase 1 (renal)	0.102357	-0.613594	0	0.00963262	-0.641789	1	6.24677	6.08391	5.40064	5.70286	1.28373	1.13242	0.578924	0.553649
13480	Dpm1	ENSMUSG00000078919	dolichol-phosphate (beta-D) mannosyltransferase 1	0.0340557	0.91512	1	0.00920999	0.565894	0	2.54206	2.83254	3.61908	3.58576	3.16476	3.25104	3.74384	3.80374
13480	Dpm1	ENSMUSG00000078919	dolichol-phosphate (beta-D) mannosyltransferase 1	0.0573906	0.881791	0	0.01253	-1.01134	1	0.000770961	0.428343	1.07108	1.12161	0.791112	1.35501	0.00267548	0.120776
13480	Dpm1	ENSMUSG00000078919	dolichol-phosphate (beta-D) mannosyltransferase 1	0.0172112	1.04011	1	0.0496843	0.384857	0	2.2805	2.20516	3.1814	3.38448	3.34127	3.19806	3.60756	3.70148
13518	Dst	ENSMUSG00000026131	dystonin	0.00227973	-1.54971	1	0.358756	-0.125512	0	1.49966	1.5998	1.78893e-05	2.95749e-05	0.240882	0.107815	0.0195802	0.0780926
13527	Dtna	ENSMUSG00000024302	dystrobrevin alpha	0.0100809	1.57669	1	0.251594	-0.10506	0	0.655678	0.424946	2.2533	1.98069	0.145696	0.087655	2.7844e-07	0.0232308
13527	Dtna	ENSMUSG00000024302	dystrobrevin alpha	0.00052585	2.39536	1	NaN	NaN	0	0.0810239	0.0474479	2.4898	2.42939	0.0133247	0	0	1.8178e-09
13527	Dtna	ENSMUSG00000024302	dystrobrevin alpha	0.0172158	1.33941	1	0.556954	0.0281255	0	0.0421551	0.0828877	1.59764	1.20623	4.78975e-07	5.035e-06	0.0143331	0.0419235
13527	Dtna	ENSMUSG00000024302	dystrobrevin alpha	0.00257854	2.47253	1	NaN	NaN	0	0.209764	0.12215	2.50603	2.77094	0	0	0.0365863	0
13527	Dtna	ENSMUSG00000024302	dystrobrevin alpha	0.0274144	1.24662	1	NaN	NaN	0	0.517644	0.302371	1.43333	1.87992	0.251428	0.265514	0	0.0185185
13542	Dvl1	ENSMUSG00000029071	dishevelled segment polarity protein 1	0.309092	-0.559207	0	0.00144079	-0.906628	1	0.000825505	1.11814	0.000370653	0.000180869	1.54064	1.54908	0.680363	0.596101
13548	Dyrk1a	ENSMUSG00000022897	dual-specificity tyrosine-(Y)-phosphorylation regulated kinase 1a	0.00918613	0.886408	1	0.825236	-0.0813727	0	1.63958	1.57452	2.51597	2.47095	1.62059	1.172	1.40591	1.22394
13549	Dyrk1b	ENSMUSG00000002409	dual-specificity tyrosine-(Y)-phosphorylation regulated kinase 1b	0.0111253	2.02878	1	0.239087	-0.486985	0	1.89453	1.83382	4.20379	3.58212	1.89634	0.906045	1.16165	0.666767
13587	Ear2	ENSMUSG00000072596	eosinophil-associated, ribonuclease A family, member 2	0.570815	-0.414012	0	0.00179363	-1.35917	1	4.148	4.27408	2.93818	4.65587	2.95967	2.67551	1.383	1.53383
13589	Mapre1	ENSMUSG00000027479	microtubule-associated protein, RP/EB family, member 1	0.0472984	-0.663652	1	0.0428802	-0.471238	0	4.51661	4.54918	3.77627	3.96221	2.72045	2.81948	2.18823	2.40922
13591	Ebf1	ENSMUSG00000057098	early B cell factor 1	0.0305424	-0.9642	1	NaN	NaN	0	1.09904	1.12814	6.99441e-15	0.298781	0	0	0	0
13595	Ebp	ENSMUSG00000031168	phenylalkylamine Ca2+ antagonist (emopamil) binding protein	0.000885187	-0.971358	1	0.929069	0.0391154	0	0.969368	0.976499	0.000111949	0.00303876	1.5094	1.59452	1.38797	1.79418
13602	Sparcl1	ENSMUSG00000029309	SPARC-like 1	0.0217177	-1.12814	1	0.00577822	-1.26699	1	7.08582	7.13665	5.82282	6.14338	3.36482	2.81425	1.72462	1.92048
13609	S1pr1	ENSMUSG00000045092	sphingosine-1-phosphate receptor 1	0.0103109	-1.51212	1	0.535734	0.0907131	0	4.9107	5.22002	3.48868	3.6178	4.113	4.14655	4.30206	4.13891
13618	Ednrb	ENSMUSG00000022122	endothelin receptor type B	0.0143287	-1.24837	1	0.997147	0.00321755	0	2.40467	2.69259	1.29006	1.31045	0.482607	0.505083	0.223817	0.770308
13618	Ednrb	ENSMUSG00000022122	endothelin receptor type B	0.0395616	-0.623907	1	0.0886712	-0.638342	0	3.49755	3.40378	2.87606	2.77746	1.78015	1.45243	1.39473	0.561175
13618	Ednrb	ENSMUSG00000022122	endothelin receptor type B	0.0270337	-0.671962	1	0.930908	0.0365738	0	2.58593	2.53999	1.84077	1.94122	0.316725	0.241237	0.128967	0.502143
13626	Eed	ENSMUSG00000030619	embryonic ectoderm development	0.594119	-0.183383	0	0.0243902	-0.988394	1	1.44794	1.07974	1.03886	1.12205	1.35737	1.57525	0.898287	0.0575513
13627	Eef1a1	ENSMUSG00000037742	eukaryotic translation elongation factor 1 alpha 1	0.978633	-0.0320857	0	0.024857	1.06979	1	1.74137	1.28349	1.28693	1.67376	1.20303	1.88356	3.00688	2.21928
13628	Eef1a2	ENSMUSG00000016349	eukaryotic translation elongation factor 1 alpha 2	0.000424485	7.65685	1	0.229896	0.0779817	0	0.342045	1.16583	8.71969	8.10188	0.188955	0.162718	0.244812	0.262825
13631	Eef2k	ENSMUSG00000035064	eukaryotic elongation factor-2 kinase	0.014274	0.962525	1	0.928133	0.037628	0	2.43379	2.30967	3.3742	3.2943	1.35623	0.977089	1.18744	1.22113
13640	Efna5	ENSMUSG00000048915	ephrin A5	0.0285441	-0.628985	1	0.310508	-0.10893	0	2.54234	2.44379	1.86695	1.86121	1.50718	1.45841	1.41158	1.33615
13641	Efnb1	ENSMUSG00000031217	ephrin B1	0.0161599	-1.25069	1	0.0950384	-0.32715	0	3.95355	4.26966	2.83353	2.88831	3.04868	2.9609	2.57989	2.77539
13642	Efnb2	ENSMUSG00000001300	ephrin B2	0.0186252	-1.17973	1	0.13467	-0.343718	0	2.45066	2.41739	1.09764	1.41095	1.22565	0.889744	0.707513	0.72044
13645	Egf	ENSMUSG00000028017	epidermal growth factor	0.0152804	1.64709	1	0.893855	0.0303897	0	7.31428e-05	0.28058	1.55392	2.02091	0.21265	0.148273	0.286455	0.135247
13649	Egfr	ENSMUSG00000020122	epidermal growth factor receptor	0.0881762	-0.808108	0	0.00524211	1.58567	1	3.41924	3.08587	2.23435	2.65454	2.69292	3.6144	4.65669	4.82197
13649	Egfr	ENSMUSG00000020122	epidermal growth factor receptor	0.0387018	-0.538794	0	0.0362283	1.50625	1	3.33344	3.40151	2.79682	2.86054	2.90617	5.1452	6.44758	4.61628
13650	Rhbdf1	ENSMUSG00000020282	rhomboid 5 homolog 1	0.0321709	-0.859798	1	0.0157581	-1.10916	1	5.27357	5.14381	4.24904	4.44875	3.12557	2.60645	1.43405	2.07965
13654	Egr2	ENSMUSG00000037868	early growth response 2	0.0990322	-1.41097	0	0.00329924	-0.844025	1	4.26926	2.23653	1.96034	1.72351	0.837162	0.940163	5.87177e-07	0.0892749
13661	Ehf	ENSMUSG00000012350	ets homologous factor	NaN	NaN	0	0.00503333	-0.912701	1	0.0523666	0.0970602	0	0.0186409	1.16061	0.990052	0.243611	0.08165
13663	Ei24	ENSMUSG00000062762	etoposide induced 2.4 mRNA	0.335246	-0.354411	0	0.0126777	-0.665656	1	0.789241	1.08915	0.789072	0.380492	1.33225	1.15782	0.638846	0.519912
13664	Eif1a	ENSMUSG00000057561	eukaryotic translation initiation factor 1A	0.0300324	-0.921306	1	0.122635	-0.411959	0	3.72449	3.71432	2.66585	2.93035	2.61812	3.0265	2.30814	2.51255
13666	Eif2ak3	ENSMUSG00000031668	eukaryotic translation initiation factor 2 alpha kinase 3	0.0325808	-0.812847	1	0.0311107	-0.637769	1	3.16836	3.0595	2.21044	2.39172	2.88402	3.10909	2.2047	2.51287
13667	Eif2b4	ENSMUSG00000029145	eukaryotic translation initiation factor 2B, subunit 4 delta	0.0428005	1.2533	1	0.942002	-0.0648982	0	0.831583	1.51407	2.55433	2.29793	1.68961	2.92141	1.91305	2.56817
13667	Eif2b4	ENSMUSG00000029145	eukaryotic translation initiation factor 2B, subunit 4 delta	0.00681247	1.2173	1	0.998191	0.00151315	0	1.21772	1.17014	2.47765	2.3448	1.64853	1.22875	1.50345	1.37686
13681	Eif4a1	ENSMUSG00000059796	eukaryotic translation initiation factor 4A1	0.0420776	-1.33843	1	0.857722	-0.0949077	0	2.60907	2.28877	1.48631	0.734663	0.796327	1.61661	1.27966	0.943463
13682	Eif4a2	ENSMUSG00000022884	eukaryotic translation initiation factor 4A2	0.00892082	1.74059	1	0.283301	0.183407	0	4.38831	4.6419	6.40823	6.10316	5.814	5.69353	5.84759	6.02676
13682	Eif4a2	ENSMUSG00000022884	eukaryotic translation initiation factor 4A2	0.0355189	-0.799187	1	0.159803	-0.283361	0	3.11471	3.04121	2.1747	2.38284	3.49387	3.23014	3.06266	3.09462
13682	Eif4a2	ENSMUSG00000022884	eukaryotic translation initiation factor 4A2	0.00185921	-3.55155	1	0.0305112	-1.38401	1	3.34296	3.76346	0.00325481	6.69395e-05	2.88888	1.724	1.81598	0.0288954
13684	Eif4e	ENSMUSG00000028156	eukaryotic translation initiation factor 4E	0.139199	0.616676	0	0.0206512	-0.893775	1	1.86329	2.33202	2.64876	2.7799	2.30955	1.7652	1.00275	1.28445
13684	Eif4e	ENSMUSG00000028156	eukaryotic translation initiation factor 4E	0.0340067	0.789555	1	0.204304	-0.286026	0	3.37367	3.33216	4.24305	4.04189	2.9006	3.24022	2.73056	2.83821
13684	Eif4e	ENSMUSG00000028156	eukaryotic translation initiation factor 4E	0.0263718	1.31863	1	0.898364	0.0666908	0	0.371642	3.47685e-05	1.69971	1.30922	1.86108e-06	0.43612	0.569487	1.64466e-05
13690	Eif4g2	ENSMUSG00000005610	eukaryotic translation initiation factor 4, gamma 2	0.200096	0.513495	0	0.0449025	-0.618618	1	3.01649	3.53148	3.79699	3.77797	3.26365	3.3347	2.44697	2.91414
13709	Elf1	ENSMUSG00000036461	E74-like factor 1	0.0153476	-0.891619	1	0.0502489	-0.723219	0	2.67291	2.73632	1.86948	1.75652	2.36695	1.74062	1.52221	1.13892
13713	Elk3	ENSMUSG00000008398	ELK3, member of ETS oncogene family	0.0172024	-1.21546	1	0.0414307	-0.514254	0	3.54593	3.81196	2.37719	2.54978	2.39875	2.11966	1.70901	1.7809
13713	Elk3	ENSMUSG00000008398	ELK3, member of ETS oncogene family	0.0361712	-1.13356	1	0.137307	-0.573427	0	2.03863	2.30191	0.820875	1.25254	1.42526	0.428762	0.184819	0.522349
13722	Aimp1	ENSMUSG00000028029	aminoacyl tRNA synthetase complex-interacting multifunctional protein 1	0.0148867	0.844219	1	0.0983829	-0.145467	0	4.98956	5.08491	5.85531	5.9076	4.76265	4.79551	4.62562	4.6416
13723	Emb	ENSMUSG00000021728	embigin	0.0355586	-1.35871	1	0.00727983	-0.563158	0	3.3605	3.437	1.67553	2.40456	0.714916	0.798952	0.195398	0.192155
13728	Mark2	ENSMUSG00000024969	MAP/microtubule affinity regulating kinase 2	0.0134161	-0.848392	1	NaN	NaN	0	0.903638	0.804143	1.3578e-13	0.0109976	0.0134277	0	0	0.314169
13730	Emp1	ENSMUSG00000030208	epithelial membrane protein 1	0.0216208	-0.985883	1	0.00176626	-1.47024	1	7.40638	7.20431	6.37692	6.262	2.48765	2.09722	0.796184	0.848203
13732	Emp3	ENSMUSG00000040212	epithelial membrane protein 3	0.154854	-0.765202	0	0.0056996	-1.12361	1	5.90902	6.42122	5.04372	5.75611	3.20284	2.854	2.03445	1.77517
13733	Adgre1	ENSMUSG00000004730	adhesion G protein-coupled receptor E1	0.0412508	-1.42629	1	0.0220427	-0.910023	1	4.70393	5.29558	3.22169	3.92525	3.27724	2.64791	2.16348	1.94163
13803	Enc1	ENSMUSG00000041773	ectodermal-neural cortex 1	0.0496345	-0.903474	1	0.0142067	-1.19083	1	3.93374	3.59967	2.75675	2.96971	3.03771	3.04415	1.39801	2.30219
13804	Endog	ENSMUSG00000015337	endonuclease G	0.0116976	0.768232	1	0.0223302	0.335582	0	3.56565	3.63348	4.37098	4.36461	4.21704	4.20593	4.5195	4.57463
13805	Eng	ENSMUSG00000026814	endoglin	0.016072	-1.32412	1	0.228914	-0.340351	0	2.54218	2.74208	1.46784	1.16819	2.37802	1.80961	1.67829	1.82863
13805	Eng	ENSMUSG00000026814	endoglin	0.0233894	-1.35516	1	0.0211279	-0.713568	1	4.85227	5.30701	3.60134	3.84762	4.87012	4.55175	4.09137	3.90337
13805	Eng	ENSMUSG00000026814	endoglin	0.0345339	-0.922801	1	0.871139	-0.0856011	0	3.08777	3.29473	2.37777	2.15914	3.02725	2.45888	2.36099	2.95394
13806	Eno1	ENSMUSG00000063524	enolase 1, alpha non-neuron	0.108512	-0.772325	0	0.0232383	-0.731222	1	8.25036	8.12695	7.12282	7.70985	8.40927	8.50075	7.51942	7.92815
13808	Eno3	ENSMUSG00000060600	enolase 3, beta muscle	0.000553332	6.91522	1	0.0580198	-0.608522	0	2.43504	3.28531	9.91602	9.63477	2.31853	1.96264	1.74892	1.3152
13808	Eno3	ENSMUSG00000060600	enolase 3, beta muscle	0.000430254	7.77685	1	0.862031	-0.0892027	0	6.75165e-05	1.21528	8.52102	8.24802	0.724813	0.000366441	0.0901715	0.456602
13808	Eno3	ENSMUSG00000060600	enolase 3, beta muscle	0.00875059	1.55249	1	0.976198	-0.0203635	0	0.569073	0.749596	2.33598	2.08767	0.329164	0.791401	0.50836	0.571478
13808	Eno3	ENSMUSG00000060600	enolase 3, beta muscle	0.000945715	6.51019	1	0.0663589	0.84634	0	0.462896	1.43614	7.63312	7.2863	0.0277559	1.32225	1.43558	1.6071
13809	Enpep	ENSMUSG00000028024	glutamyl aminopeptidase	0.00551349	-1.02679	1	0.275659	-0.24748	0	4.3242	4.33533	3.26605	3.33989	4.5699	4.19888	4.09544	4.17839
13819	Epas1	ENSMUSG00000024140	endothelial PAS domain protein 1	0.0133874	-0.961963	1	0.965489	-0.0288251	0	6.22753	6.33544	5.27551	5.36353	5.56829	5.02183	5.25844	5.27403
13821	Epb41l1	ENSMUSG00000027624	erythrocyte membrane protein band 4.1 like 1	0.0410384	-0.81724	1	0.228793	-0.248898	0	4.19789	4.06748	3.19935	3.43153	0.469195	0.514113	0.392876	0.0926364
13821	Epb41l1	ENSMUSG00000027624	erythrocyte membrane protein band 4.1 like 1	0.0370711	-0.978123	1	0.893083	-0.00012314	0	3.4529	3.48367	2.30634	2.67398	1.73123e-07	0.000251296	3.13065e-07	4.8763e-06
13821	Epb41l1	ENSMUSG00000027624	erythrocyte membrane protein band 4.1 like 1	0.0415518	-1.03003	1	NaN	NaN	0	3.24699	3.08987	1.9234	2.35341	0.444525	0	0	0
13822	Epb41l2	ENSMUSG00000019978	erythrocyte membrane protein band 4.1 like 2	0.0815841	-0.964553	0	0.0353692	-0.708833	1	6.41103	6.32395	5.03872	5.76715	1.462	1.76698	0.685653	1.12566
13822	Epb41l2	ENSMUSG00000019978	erythrocyte membrane protein band 4.1 like 2	0.0264884	-1.32974	1	0.738283	0.0325951	0	2.63521	2.64289	1.03446	1.58415	2.33715e-05	9.95425e-05	2.69781e-05	0.0652862
13822	Epb41l2	ENSMUSG00000019978	erythrocyte membrane protein band 4.1 like 2	0.0306704	-1.03481	1	NaN	NaN	0	2.39458	2.05073	1.23467	1.14102	0.559814	0.308557	0.263262	0
13822	Epb41l2	ENSMUSG00000019978	erythrocyte membrane protein band 4.1 like 2	0.0230092	-1.17201	1	0.176922	-0.266647	0	3.0496	2.73398	1.81962	1.61993	0.672321	0.475309	0.222238	0.392098
13829	Dmtn	ENSMUSG00000022099	dematin actin binding protein	0.0212446	-0.835332	1	NaN	NaN	0	2.99023	2.98392	2.22671	2.07678	0.328952	0.12357	0	0.0802253
13829	Dmtn	ENSMUSG00000022099	dematin actin binding protein	0.0156703	-0.966271	1	0.0335541	-0.278407	0	3.41743	3.45178	2.38852	2.54815	0.252458	0.30456	0.000202426	1.13829e-06
13830	Stom	ENSMUSG00000026880	stomatin	0.0683816	-0.854538	0	0.0315232	-0.612987	1	5.78628	5.82653	4.71669	5.18704	5.10538	5.31411	4.4562	4.73732
13836	Epha2	ENSMUSG00000006445	Eph receptor A2	0.0321213	-0.742977	1	0.309996	-0.315994	0	1.68349	1.84653	1.04184	1.00223	3.75265	4.19729	3.88437	3.43358
13844	Ephb2	ENSMUSG00000028664	Eph receptor B2	0.0827959	-0.906583	0	0.00135483	-1.4903	1	3.06004	2.89533	1.75855	2.38365	1.76455	1.4441	0.0567408	0.171309
13846	Ephb4	ENSMUSG00000029710	Eph receptor B4	0.0143844	-1.29453	1	0.138524	-0.427005	0	3.449	3.67877	2.16395	2.37475	3.31838	2.9163	2.49771	2.88296
13849	Ephx1	ENSMUSG00000038776	epoxide hydrolase 1, microsomal	0.272356	-0.494083	0	0.0232558	-0.744774	1	5.72771	5.62443	4.82099	5.54299	8.04564	8.11255	7.11792	7.55072
13849	Ephx1	ENSMUSG00000038776	epoxide hydrolase 1, microsomal	0.318746	-0.483272	0	0.0439662	-0.635356	1	1.14802	1.44001	0.392556	1.22893	1.98917	1.9181	1.07353	1.56303
13852	Stx2	ENSMUSG00000029428	syntaxin 2	0.0419865	-0.88744	1	0.0601548	-0.650969	0	4.26851	4.42992	3.31868	3.60487	1.8456	2.15447	1.05083	1.64731
13853	Epm2a	ENSMUSG00000055493	epilepsy, progressive myoclonic epilepsy, type 2 gene alpha	0.0061914	1.79992	1	0.457259	-0.212571	0	2.25224	2.05447	4.07523	3.83131	2.08135	2.00614	1.58738	2.07497
13855	Epn2	ENSMUSG00000001036	epsin 2	0.0486081	-0.915395	1	0.300634	-0.249805	0	4.64971	4.64219	3.53011	3.931	1.78738	2.15947	1.6123	1.83494
13857	Epor	ENSMUSG00000006235	erythropoietin receptor	0.00886507	-1.12364	1	0.905935	0.0594919	0	3.12773	3.26161	2.04502	2.09705	1.15681	0.589967	1.07535	0.790407
13858	Eps15	ENSMUSG00000028552	epidermal growth factor receptor pathway substrate 15	0.0383729	0.817494	1	0.958585	-0.0138101	0	1.17992	1.10187	1.83911	2.07767	0.18584	0.133219	0.0846597	0.206779
13870	Ercc1	ENSMUSG00000003549	excision repair cross-complementing rodent repair deficiency, complementation group 1	0.0430463	-0.804137	1	NaN	NaN	0	1.05831	1.19972	0.210804	0.438951	0	0	0	0
13871	Ercc2	ENSMUSG00000030400	excision repair cross-complementing rodent repair deficiency, complementation group 2	NaN	NaN	0	0.0351075	-0.595734	1	0.478402	1.7745e-05	0	0.237425	0.832515	0.685553	0.000308665	0.326291
13876	Erg	ENSMUSG00000040732	ETS transcription factor	0.0232253	-1.12158	1	0.405778	-0.316187	0	2.7185	2.96429	1.60329	1.83635	1.74377	0.814012	0.975907	0.949506
13876	Erg	ENSMUSG00000040732	ETS transcription factor	0.0459751	-0.764254	1	0.927454	-0.0411511	0	1.34629	1.31866	0.442005	0.694439	0.200699	0.289437	2.16404e-06	0.407831
13885	Esd	ENSMUSG00000021996	esterase D/formylglutathione hydrolase	0.0439215	-1.70497	1	0.0523927	-1.41668	0	2.54135	2.18057	0.00201047	1.30997	3.11847	2.48712	0.00227047	2.76996
13909	Ces3b	ENSMUSG00000062181	carboxylesterase 3B	NaN	NaN	0	0.0473605	1.3269	1	0	0	0.0817444	0.0780909	1.63436	3.01134	4.77016	2.52933
13909	Ces3b	ENSMUSG00000062181	carboxylesterase 3B	NaN	NaN	0	0.00668622	1.74078	1	0	0	0.070619	0.0248734	5.07679	6.14279	7.73599	6.96514
13909	Ces3b	ENSMUSG00000062181	carboxylesterase 3B	NaN	NaN	0	0.0163041	1.38487	1	0	0	6.18915e-06	1.42827e-06	2.09167	3.11834	4.45987	3.51988
13909	Ces3b	ENSMUSG00000062181	carboxylesterase 3B	NaN	NaN	0	0.0343223	1.06713	1	0	0	3.52018e-07	0	0.69723	1.65401	2.68431	1.80119
13929	Amz2	ENSMUSG00000020610	archaelysin family metallopeptidase 2	0.0330191	1.1851	1	0.0174228	-0.517502	0	3.07623	3.16941	4.56245	4.05338	2.50036	2.62879	2.01512	2.07903
13982	Esr1	ENSMUSG00000019768	estrogen receptor 1 (alpha)	0.031842	0.669471	1	0.15932	-0.274365	0	2.1146	2.2097	2.87542	2.78783	1.62692	1.81736	1.36904	1.52651
13990	Smarcad1	ENSMUSG00000029920	SWI/SNF-related, matrix-associated actin-dependent regulator of chromatin, subfamily a, containing DEAD/H box 1	0.998936	0.00415894	0	0.0185142	-0.855002	1	1.41362	0.876311	1.05401	1.24424	1.05247	1.25051	0.0604915	0.532483
14017	Evi2a	ENSMUSG00000078771	ecotropic viral integration site 2a	0.043729	-1.12891	1	0.0071531	-0.781672	1	4.40462	4.66214	3.13849	3.67043	1.65961	1.64947	0.975279	0.770454
14026	Evl	ENSMUSG00000021262	Ena-vasodilator stimulated phosphoprotein	0.000256613	-1.70178	1	0.709867	-0.0724095	0	1.72863	1.74072	0.0332794	0.0325063	0.190225	0.00374051	0.0491445	2.46701e-06
14026	Evl	ENSMUSG00000021262	Ena-vasodilator stimulated phosphoprotein	0.986153	-0.0440797	0	0.00935749	-0.701869	1	0.393661	2.18385	1.1474	1.34195	1.15547	0.991645	0.322537	0.420841
14026	Evl	ENSMUSG00000021262	Ena-vasodilator stimulated phosphoprotein	0.0329956	-1.73703	1	0.0555866	-0.626886	0	2.51621	3.10667	0.604281	1.54454	1.33041	0.786866	0.329331	0.534178
14026	Evl	ENSMUSG00000021262	Ena-vasodilator stimulated phosphoprotein	0.0540889	-1.25893	0	0.00521086	-0.881523	1	2.15272	2.75309	0.857936	1.53002	1.52126	1.48414	0.729347	0.513012
14042	Ext1	ENSMUSG00000061731	exostoses (multiple) 1	0.0480317	-0.826601	1	0.138466	-0.237892	0	2.89437	2.95103	1.94073	2.25147	2.62643	2.55504	2.28347	2.42222
14042	Ext1	ENSMUSG00000061731	exostoses (multiple) 1	0.0327744	-0.786896	1	0.43313	-0.135631	0	3.47772	3.60945	2.82952	2.68385	2.94953	3.16676	2.95784	2.88719
14042	Ext1	ENSMUSG00000061731	exostoses (multiple) 1	0.0391912	-1.14536	1	0.176765	-0.280751	0	2.70917	2.40913	1.18042	1.64715	2.06381	1.88333	1.80655	1.57909
14048	Eya1	ENSMUSG00000025932	EYA transcriptional coactivator and phosphatase 1	0.00244634	1.50098	1	NaN	NaN	0	0.378972	0.395986	1.83958	1.93734	0	0.0233882	0	0.0174017
14048	Eya1	ENSMUSG00000025932	EYA transcriptional coactivator and phosphatase 1	0.00674137	1.51734	1	NaN	NaN	0	0.199018	0.000212978	1.55415	1.67977	0	0	0	0.00756794
14051	Eya4	ENSMUSG00000010461	EYA transcriptional coactivator and phosphatase 4	0.00906155	1.50873	1	0.375729	-0.0891556	0	1.28072	0.997399	2.60053	2.69505	0.188957	0.120511	0.0413351	0.0898214
14055	Ezh1	ENSMUSG00000006920	enhancer of zeste 1 polycomb repressive complex 2 subunit	0.0161172	-1.86432	1	0.0908557	-0.945904	0	1.51545	2.23035	0.00916633	0.00799483	0.0114178	1.9038	0.011602	0.0118089
14060	F13b	ENSMUSG00000026368	coagulation factor XIII, beta subunit	NaN	NaN	0	0.00844683	0.829209	1	0	0	0.13455	0	0.264283	0.241189	0.948143	1.21575
14062	F2r	ENSMUSG00000048376	coagulation factor II (thrombin) receptor	0.0450024	-1.2024	1	0.00589202	-1.00099	1	3.26956	3.25839	1.71394	2.4092	4.1994	4.28834	3.08122	3.40454
14068	F7	ENSMUSG00000031443	coagulation factor VII	0.122837	-1.12738	0	0.0203947	0.715853	1	1.27992	2.5454	0.29408	1.27648	5.15026	4.99802	5.95454	5.62545
14077	Fabp3	ENSMUSG00000028773	fatty acid binding protein 3, muscle and heart	0.00108327	6.07024	1	0.0168814	-0.763984	1	1.31269	1.19606	6.84797	7.80126	1.07976	0.757907	0.0660272	0.243669
14081	Acsl1	ENSMUSG00000018796	acyl-CoA synthetase long-chain family member 1	0.0455415	-0.996465	1	0.622816	-0.107174	0	3.24874	2.93015	1.92675	2.25921	2.20625	2.17166	2.21124	1.95233
14083	Ptk2	ENSMUSG00000022607	PTK2 protein tyrosine kinase 2	0.0203893	-0.737937	1	0.0878816	-0.2461	0	3.66894	3.7149	2.90674	3.00122	2.33438	2.40159	2.08191	2.16187
14085	Fah	ENSMUSG00000030630	fumarylacetoacetate hydrolase	0.0277083	-0.590327	1	0.0612833	0.197035	0	6.70685	6.64235	6.05929	6.10925	8.32208	8.35849	8.54785	8.52679
14086	Fscn1	ENSMUSG00000029581	fascin actin-bundling protein 1	0.0199471	-1.68341	1	0.00808688	-0.685672	1	4.98278	5.18116	3.06429	3.73282	2.0961	1.93753	1.33107	1.33122
14086	Fscn1	ENSMUSG00000029581	fascin actin-bundling protein 1	0.45927	-0.364012	0	0.0192034	-0.817997	1	1.85851	2.28607	2.04402	1.37255	1.20151	0.892665	0.0505506	0.407634
14086	Fscn1	ENSMUSG00000029581	fascin actin-bundling protein 1	0.0205868	-1.89274	1	0.970009	0.0371226	0	2.32256	2.34778	0.000113103	0.884746	1.00972	0.000343634	0.220226	0.864083
14102	Fas	ENSMUSG00000024778	Fas (TNF receptor superfamily member 6)	0.0482398	-0.695927	1	0.0667219	-0.477236	0	4.56283	4.5122	3.73685	3.94633	3.8768	3.93291	3.24878	3.60647
14104	Fasn	ENSMUSG00000025153	fatty acid synthase	0.094965	-1.20436	0	0.00327663	-1.5723	1	6.10209	6.19011	4.23765	5.64583	5.62007	5.57396	3.67768	4.37174
14104	Fasn	ENSMUSG00000025153	fatty acid synthase	0.112419	-1.06921	0	0.0023667	-1.77204	1	7.62164	7.43844	5.8226	7.09906	6.8946	6.87093	4.74288	5.47858
14104	Fasn	ENSMUSG00000025153	fatty acid synthase	0.0944211	-1.13418	0	0.00212474	-1.53466	1	5.70074	6.00903	4.12696	5.31446	5.38709	5.18748	3.52298	3.98225
14105	Srsf10	ENSMUSG00000028676	serine/arginine-rich splicing factor 10	0.0176796	-0.843945	1	0.988208	-0.0123692	0	1.45399	1.40857	0.527243	0.64742	0.57838	0.707974	0.848285	0.413331
14107	Fat1	ENSMUSG00000070047	FAT atypical cadherin 1	0.0368432	-0.836728	1	0.0799367	-0.389482	0	1.8907	1.9063	0.934735	1.18881	2.15103	2.3091	1.73134	1.94983
14115	Fbln2	ENSMUSG00000064080	fibulin 2	0.0139268	-1.31193	1	0.0211903	-0.729107	1	3.27374	3.56332	2.1661	2.0471	1.55525	1.27843	0.550492	0.824977
14115	Fbln2	ENSMUSG00000064080	fibulin 2	0.136335	-0.821328	0	0.00800168	-0.718497	1	5.06141	5.49324	4.07068	4.84132	1.33854	1.31057	0.517739	0.694378
14118	Fbn1	ENSMUSG00000027204	fibrillin 1	0.675968	0.154478	0	0.0183475	-0.76165	1	5.1818	5.08556	5.09524	5.48107	1.34486	0.978944	0.335188	0.465312
14120	Fbp2	ENSMUSG00000021456	fructose bisphosphatase 2	0.000635536	4.2401	1	0.534857	-0.0897503	0	2.09586	1.8261	6.16922	6.23293	0.387024	0.243381	0.262124	0.188781
14127	Fcer1g	ENSMUSG00000058715	Fc receptor, IgE, high affinity I, gamma polypeptide	0.0711806	-1.1358	0	0.0025126	-0.998321	1	6.13871	6.642	4.86432	5.64477	4.4939	4.34329	3.46781	3.37273
14129	Fcgr1	ENSMUSG00000015947	Fc receptor, IgG, high affinity I	0.0193417	-1.34482	1	0.0174511	-0.801901	1	2.40918	2.80974	1.17798	1.35131	1.63074	1.51636	0.97522	0.568077
14131	Fcgr3	ENSMUSG00000059498	Fc receptor, IgG, low affinity III	0.0571012	-1.18235	0	0.00902556	-1.08401	1	5.34147	5.93253	4.16405	4.74524	3.06036	2.85675	2.12641	1.62268
14131	Fcgr3	ENSMUSG00000059498	Fc receptor, IgG, low affinity III	0.180311	-0.671273	0	0.0218421	-0.735423	1	2.63104	3.14604	1.91459	2.51995	1.07073	1.44815	0.448807	0.599218
14137	Fdft1	ENSMUSG00000021273	farnesyl diphosphate farnesyl transferase 1	0.00382883	2.01906	1	0.721953	0.148258	0	1.50883	1.63305	3.70437	3.47563	3.60426	2.90884	3.63876	3.17086
14149	Fdxr	ENSMUSG00000018861	ferredoxin reductase	0.0164249	-0.726917	1	0.0562036	-0.276746	0	3.0959	3.13523	2.35285	2.42444	4.01834	3.96591	3.75037	3.68039
14154	Fem1a	ENSMUSG00000043683	feminization 1 homolog a (C. elegans)	0.00236403	2.20256	1	0.785332	-0.0494453	0	3.08791	3.22086	5.43786	5.27604	3.03461	3.03503	3.06095	2.9098
14159	Fes	ENSMUSG00000053158	feline sarcoma oncogene	0.0173564	-1.24261	1	0.0280936	-0.707949	1	3.00291	3.26719	1.78995	1.99493	1.87549	1.45884	1.04264	0.875795
14159	Fes	ENSMUSG00000053158	feline sarcoma oncogene	0.0227833	-0.752006	1	0.549966	-0.168414	0	1.14776	1.08838	0.420243	0.311881	0.580208	0.161182	0.114383	0.290179
14164	Fgf1	ENSMUSG00000036585	fibroblast growth factor 1	0.0683513	-1.22999	0	0.0469468	0.64502	1	4.6067	4.3789	2.74338	3.78224	4.11796	3.58013	4.49831	4.48983
14164	Fgf1	ENSMUSG00000036585	fibroblast growth factor 1	NaN	NaN	0	0.00869632	0.646477	1	5.10703e-15	0	3.29736e-14	0	2.05218	1.96098	2.70852	2.59759
14165	Fgf10	ENSMUSG00000021732	fibroblast growth factor 10	0.0439349	-1.05633	1	NaN	NaN	0	4.20212	4.43592	3.48893	3.03645	0	0	0	0
14180	Fgf9	ENSMUSG00000021974	fibroblast growth factor 9	0.0423596	-0.728446	1	0.735493	-0.0595012	0	1.08049	0.872477	0.231704	0.264375	0.156856	0.174537	0.0285762	0.183814
14180	Fgf9	ENSMUSG00000021974	fibroblast growth factor 9	0.0264972	-0.961114	1	0.839073	-0.0429437	0	1.44319	1.30895	0.303626	0.526294	0.15627	9.68114e-13	3.14507e-06	0.0703793
14183	Fgfr2	ENSMUSG00000030849	fibroblast growth factor receptor 2	0.574525	-0.203388	0	0.0161843	0.704461	1	6.72294e-06	0.420918	0.0139694	0.000179443	1.56674	1.35918	2.27095	2.06389
14183	Fgfr2	ENSMUSG00000030849	fibroblast growth factor receptor 2	0.066339	-0.417407	0	0.00628151	-0.833469	1	0.964785	0.992489	0.605435	0.517026	1.33242	1.44906	0.650021	0.464522
14184	Fgfr3	ENSMUSG00000054252	fibroblast growth factor receptor 3	0.699548	0.0959845	0	0.0117857	0.898018	1	8.91583e-06	0.000271856	0.19225	4.86188e-08	0.0020363	0.0232261	1.11932	0.701975
14184	Fgfr3	ENSMUSG00000054252	fibroblast growth factor receptor 3	0.679476	-0.0855264	0	0.0106171	-0.715534	1	0.199149	0.285471	0.226722	0.0868453	2.29761	2.07765	1.48572	1.45848
14187	Akr1b8	ENSMUSG00000029762	aldo-keto reductase family 1, member B8	0.0364306	-1.13113	1	0.0280569	-0.730542	1	5.04894	5.05956	3.67024	4.176	2.27347	1.80182	1.25741	1.35679
14190	Fgl2	ENSMUSG00000039899	fibrinogen-like protein 2	0.256964	-0.421482	0	0.0145405	-0.652472	1	3.53756	3.20217	2.77796	3.1188	1.44718	1.23917	0.650557	0.730849
14194	Fh1	ENSMUSG00000026526	fumarate hydratase 1	0.653573	-0.411627	0	0.0114539	2.04046	1	0.994412	3.19415	2.37088	0.994433	0.00460592	2.54823	3.60984	3.02392
14198	Fhit	ENSMUSG00000060579	fragile histidine triad gene	0.202279	-0.607559	0	0.0249619	-0.621104	1	2.55728	2.75322	1.68929	2.40609	2.4968	2.79719	2.0082	2.04359
14198	Fhit	ENSMUSG00000060579	fragile histidine triad gene	0.425452	-0.52713	0	0.000485656	1.43676	1	1.53089	0.0709195	0.276071	0.271483	2.59685e-07	0.00396838	1.36637	1.51112
14199	Fhl1	ENSMUSG00000023092	four and a half LIM domains 1	0.00660914	5.96855	1	0.927809	-0.00173665	0	0.00283832	0.00432653	4.43154	7.51272	0.00556298	1.36767e-05	0.00204622	5.71296e-05
14200	Fhl2	ENSMUSG00000008136	four and a half LIM domains 2	0.0378969	-1.16113	1	0.00518803	-0.753795	1	2.30146	2.3256	0.874722	1.43008	1.03676	0.895455	0.198676	0.225946
14201	Fhl3	ENSMUSG00000032643	four and a half LIM domains 3	0.00175955	3.92586	1	0.612222	-0.145179	0	3.52013e-05	0.415278	4.26377	4.00326	1.28544e-06	0.424407	0.134033	1.65909e-05
14201	Fhl3	ENSMUSG00000032643	four and a half LIM domains 3	0.000916109	4.36605	1	0.0788607	-0.542382	0	2.95411	3.33868	7.51564	7.50925	1.17111	0.638062	0.276554	0.447855
14205	Vegfd	ENSMUSG00000031380	vascular endothelial growth factor D	0.0431544	-0.71148	1	0.595849	-0.120971	0	4.23435	4.04444	3.39202	3.46381	0.775377	0.537084	0.451517	0.619002
14211	Smc2	ENSMUSG00000028312	structural maintenance of chromosomes 2	0.0378499	-0.989801	1	0.59745	-0.23401	0	1.11084	1.23472	0.000604536	0.365353	0.000459043	1.00225	0.000446354	0.534242
14219	Ctgf	ENSMUSG00000019997	connective tissue growth factor	0.443357	-0.435133	0	0.0083854	-1.22838	1	3.24714	2.42855	2.06136	2.74407	2.87302	3.21393	1.51484	2.11536
14225	Fkbp1a	ENSMUSG00000032966	FK506 binding protein 1a	0.1982	-0.324067	0	0.00698046	-1.11918	1	7.13975	7.22356	6.76978	6.94539	5.66061	5.7366	4.33507	4.82379
14228	Fkbp4	ENSMUSG00000030357	FK506 binding protein 4	0.0361195	0.729336	1	0.985135	-0.0138177	0	5.03342	5.20882	5.8707	5.83021	6.32574	6.74191	6.55057	6.48945
14230	Fkbp10	ENSMUSG00000001555	FK506 binding protein 10	0.0866369	-0.902447	0	0.0184357	-0.724358	1	3.87486	3.91399	2.65795	3.326	1.44917	1.45061	0.552347	0.898714
14231	Fkbp7	ENSMUSG00000002732	FK506 binding protein 7	0.055881	-0.839902	0	0.0126586	-0.667554	1	5.32059	5.38058	4.32527	4.69609	2.60413	2.54365	1.80458	2.00809
14231	Fkbp7	ENSMUSG00000002732	FK506 binding protein 7	0.0541213	-0.793067	0	0.0421868	-0.58055	1	2.82846	2.51236	1.8494	1.90528	1.11833	1.06405	0.317685	0.703591
14235	Foxm1	ENSMUSG00000001517	forkhead box M1	0.0303605	-0.914536	1	0.0346603	-0.396909	0	1.42254	1.45279	0.392692	0.653565	0.493858	0.610697	0.123799	0.186938
14239	Foxs1	ENSMUSG00000074676	forkhead box S1	0.092242	-0.716768	0	0.0244351	-0.636409	1	2.67061	3.04876	2.03912	2.24671	0.764795	1.07836	0.304728	0.265605
14247	Fli1	ENSMUSG00000016087	Friend leukemia integration 1	0.0338751	-1.21267	1	0.0253543	-0.428646	0	3.02649	3.58001	2.11493	2.06623	1.10781	0.997324	0.650004	0.597835
14251	Flot1	ENSMUSG00000059714	flotillin 1	0.0776799	-0.515336	0	0.0240645	-0.845017	1	6.21988	6.15142	5.5886	5.75202	4.80481	4.53851	3.55664	4.09665
14251	Flot1	ENSMUSG00000059714	flotillin 1	0.762556	-0.279798	0	0.00104858	-0.955284	1	7.42988e-10	1.77392	2.33715e-11	1.21432	0.9938	0.916767	2.65565e-13	3.0087e-14
14254	Flt1	ENSMUSG00000029648	FMS-like tyrosine kinase 1	0.0452278	-1.13394	1	0.400386	-0.189012	0	2.77642	3.39067	1.95625	1.94296	1.59992	1.22738	1.21419	1.23509
14254	Flt1	ENSMUSG00000029648	FMS-like tyrosine kinase 1	0.0480067	-0.98559	1	0.0243821	-0.259864	0	1.78283	2.23714	1.08781	0.960974	0.599618	0.570143	0.329113	0.320919
14261	Fmo1	ENSMUSG00000040181	flavin containing monooxygenase 1	0.992491	0.0195284	0	0.0352892	-0.588877	1	1.81373	2.02499	2.30915	1.56862	0.76359	0.414165	1.63025e-09	7.11249e-10
14263	Fmo5	ENSMUSG00000028088	flavin containing monooxygenase 5	0.193583	-0.530207	0	0.0130283	-0.584373	1	1.86171	1.7108	1.00473	1.50736	5.84433	5.89483	5.35808	5.21234
14264	Fmod	ENSMUSG00000041559	fibromodulin	0.0891493	-0.84301	0	0.000937148	-1.17672	1	2.22801	1.95078	1.50876	0.984004	1.82256	1.69286	0.591172	0.570811
14265	Fmr1	ENSMUSG00000000838	fragile X mental retardation syndrome 1	0.0353907	-1.41893	1	0.0625296	-0.295809	0	5.07826	4.92475	3.18979	3.97536	0.717685	0.614619	0.394753	0.345933
14265	Fmr1	ENSMUSG00000000838	fragile X mental retardation syndrome 1	0.0322416	-1.16174	1	0.977166	-0.0169432	0	3.14572	3.055	1.70066	2.17657	0.591525	0.373464	0.608214	0.322889
14268	Fn1	ENSMUSG00000026193	fibronectin 1	0.291613	-0.413943	0	0.0143548	0.82529	1	3.15659	3.41164	2.62156	3.11878	3.19629	3.58761	4.2207	4.21377
14270	Srgap2	ENSMUSG00000026425	SLIT-ROBO Rho GTPase activating protein 2	0.032127	-0.682725	1	0.0165101	-0.623542	1	2.77215	2.88432	2.10618	2.18484	2.17348	1.95492	1.42659	1.45472
14272	Fnta	ENSMUSG00000015994	farnesyltransferase, CAAX box, alpha	0.0114307	1.31801	1	0.106774	-0.666195	0	1.67907	1.59665	2.8285	3.08325	2.2142	1.64488	1.76733	0.759353
14282	Fosb	ENSMUSG00000003545	FBJ osteosarcoma oncogene B	0.129727	-2.69084	0	0.00630426	-0.960788	1	7.30738	1.01012	2.89994	0.0358864	1.11947	0.802107	1.20754e-10	1.5004e-09
14282	Fosb	ENSMUSG00000003545	FBJ osteosarcoma oncogene B	0.0333223	2.40117	1	NaN	NaN	0	1.58696e-06	0.000217717	3.3624	1.44016	0	0.4175	0.451404	0.000228714
14284	Fosl2	ENSMUSG00000029135	fos-like antigen 2	0.0365536	-1.13221	1	0.025983	-0.511322	0	4.22055	3.77548	2.74259	2.98902	1.82212	1.92476	1.28037	1.44387
14284	Fosl2	ENSMUSG00000029135	fos-like antigen 2	0.875557	-0.0327427	0	0.0455707	0.648493	1	0.166239	0.0721353	0.0981232	0.0747652	3.52013e-05	0.00437061	0.916426	0.384966
14297	Fxn	ENSMUSG00000059363	frataxin	0.0168354	1.16293	1	0.301102	-0.185751	0	2.40715	2.59932	3.56483	3.7675	3.77865	3.96946	3.61626	3.76035
14302	Frk	ENSMUSG00000019779	fyn-related kinase	0.599419	-0.0607595	0	0.033722	-0.610612	1	0.600198	0.659461	0.560111	0.578029	1.66107	1.30352	0.831599	0.911765
14311	Cidec	ENSMUSG00000030278	cell death-inducing DFFA-like effector c	0.140904	-0.647138	0	0.00204449	-2.48702	1	9.63187	9.52286	8.66315	9.1973	1.76584	3.21368	0.00290735	0.00258105
14311	Cidec	ENSMUSG00000030278	cell death-inducing DFFA-like effector c	0.15005	-0.530031	0	0.00416981	-2.92686	1	8.77953	8.65835	8.00694	8.37088	6.49793	6.25885	1.9372	4.96586
14311	Cidec	ENSMUSG00000030278	cell death-inducing DFFA-like effector c	0.0444122	-1.21092	1	0.00145758	-2.88643	1	5.47897	4.795	3.85754	3.99459	4.75038	4.50118	0.912379	2.56632
14314	Fstl1	ENSMUSG00000022816	follistatin-like 1	0.0619803	-0.894198	0	0.00425612	-1.1897	1	7.24625	7.11942	6.05915	6.51812	2.63443	2.26566	1.17408	1.34661
14339	Aktip	ENSMUSG00000031667	thymoma viral proto-oncogene 1 interacting protein	0.592001	0.117849	0	0.0470609	-0.708664	1	4.06563	4.23857	4.31257	4.22733	2.35226	2.85904	1.68013	2.11385
14359	Fxr1	ENSMUSG00000027680	fragile X mental retardation gene 1, autosomal homolog	0.00112031	4.54431	1	0.582352	0.109	0	0.580043	1.04335	5.43025	5.28176	0.103016	0.0965317	0.324419	0.0931293
14359	Fxr1	ENSMUSG00000027680	fragile X mental retardation gene 1, autosomal homolog	0.000121052	-2.94794	1	0.358233	-0.152105	0	2.95868	2.93719	3.27492e-07	3.77986e-09	2.44991	2.25307	2.1646	2.23417
14359	Fxr1	ENSMUSG00000027680	fragile X mental retardation gene 1, autosomal homolog	0.00742244	1.46106	1	0.901134	0.0307654	0	3.57125	3.7907	5.1832	5.10087	3.35122	3.24361	3.40185	3.25452
14369	Fzd7	ENSMUSG00000041075	frizzled class receptor 7	0.0282855	1.31205	1	0.155842	0.43646	0	2.45621	2.61311	3.57598	4.11744	2.26754	2.66118	2.63531	3.16632
14370	Fzd8	ENSMUSG00000036904	frizzled class receptor 8	0.201557	-0.425253	0	0.037289	0.597336	1	2.04769	2.112	1.48356	1.82563	2.73936	2.42958	3.28941	3.0742
14371	Fzd9	ENSMUSG00000049551	frizzled class receptor 9	0.00801598	2.3546	1	0.826281	-0.012386	0	0.231051	0.239817	2.27783	2.90224	0.101215	0.0867925	0.0709725	0.0922628
14376	Ganab	ENSMUSG00000071650	alpha glucosidase 2 alpha neutral subunit	0.0178259	-0.586736	1	0.475077	0.111948	0	5.27231	5.29172	4.71902	4.67153	5.6849	5.81804	5.93209	5.79475
14377	G6pc	ENSMUSG00000078650	glucose-6-phosphatase, catalytic	0.403331	0.129987	0	0.00637106	-1.54672	1	0.164771	0.075438	0.23158	0.268603	8.24352	7.72795	6.86788	6.01015
14381	G6pdx	ENSMUSG00000031400	glucose-6-phosphate dehydrogenase X-linked	0.181759	-0.733949	0	0.00986453	-0.784145	1	6.79788	6.7297	5.54196	6.51772	2.15357	1.90082	1.20662	1.27948
14385	Slc37a4	ENSMUSG00000032114	solute carrier family 37 (glucose-6-phosphate transporter), member 4	0.0119875	1.58447	1	0.187572	0.624786	0	2.93278	2.79161	4.25098	4.64234	0.000330523	1.42733	1.18145	1.49578
14385	Slc37a4	ENSMUSG00000032114	solute carrier family 37 (glucose-6-phosphate transporter), member 4	0.0370625	0.745641	1	0.723158	-0.142135	0	1.07637	1.2671	1.89712	1.93763	1.6001	1.60927	1.83751	1.0876
14385	Slc37a4	ENSMUSG00000032114	solute carrier family 37 (glucose-6-phosphate transporter), member 4	0.00649964	3.26105	1	0.602503	0.157367	0	0.508559	1.36177	3.99418	4.39825	6.56733	6.12428	6.62626	6.38009
14396	Gabra3	ENSMUSG00000031343	gamma-aminobutyric acid (GABA) A receptor, subunit alpha 3	0.0497598	-0.836839	1	0.00883032	-0.572185	0	2.38229	2.04751	1.37598	1.38014	1.23453	1.1775	0.589937	0.677717
14420	Galc	ENSMUSG00000021003	galactosylceramidase	0.0489431	-1.0037	1	0.237116	-0.27986	0	3.48224	3.66831	2.3394	2.80375	1.73406	1.47234	1.16804	1.47864
14426	Galnt4	ENSMUSG00000090035	UDP-N-acetyl-alpha-D-galactosamine:polypeptide N-acetylgalactosaminyltransferase 4	0.0426746	-0.805783	1	0.454242	0.0921392	0	2.31338	2.56922	1.59626	1.67478	2.21761	2.30433	2.3084	2.39782
14433	Gapdh	ENSMUSG00000057666	glyceraldehyde-3-phosphate dehydrogenase	0.00828116	2.14653	1	0.542962	0.278234	0	1.4586	1.25811	3.75854	3.25123	1.57596	2.88916	2.59012	2.43147
14433	Gapdh	ENSMUSG00000057666	glyceraldehyde-3-phosphate dehydrogenase	0.0181963	1.76673	1	0.18486	0.422008	0	3.28764	3.81408	5.55973	5.07544	3.61354	4.25298	4.17466	4.53587
14433	Gapdh	ENSMUSG00000057666	glyceraldehyde-3-phosphate dehydrogenase	0.0107186	1.70205	1	0.104907	-0.358102	0	8.54858	8.32468	10.3268	9.95053	9.0367	9.11122	8.57711	8.8546
14433	Gapdh	ENSMUSG00000057666	glyceraldehyde-3-phosphate dehydrogenase	0.0242944	3.50737	1	0.00806247	-1.74615	1	5.47207	2.73237	7.84476	7.37442	7.15103	7.36145	4.77701	6.24317
14433	Gapdh	ENSMUSG00000057666	glyceraldehyde-3-phosphate dehydrogenase	0.00820112	2.40006	1	0.146088	-0.325341	0	5.69415	5.1066	7.94846	7.65241	6.44758	6.73724	6.19398	6.34015
14433	Gapdh	ENSMUSG00000057666	glyceraldehyde-3-phosphate dehydrogenase	0.00908948	1.99356	1	0.0225251	-0.664959	1	1.6686	1.50559	3.82407	3.33724	2.74662	2.42796	1.88191	1.96275
14433	Gapdh	ENSMUSG00000057666	glyceraldehyde-3-phosphate dehydrogenase	0.00544382	2.1493	1	0.63991	0.208974	0	1.20767	0.860365	3.27285	3.09379	1.14992	2.22871	2.04144	1.75514
14453	Gas2	ENSMUSG00000030498	growth arrest specific 2	0.189483	-0.542501	0	0.0202325	-0.750274	1	1.27751	1.03581	0.374564	0.853755	4.64849	4.6771	3.71187	4.11317
14455	Gas5	ENSMUSG00000053332	growth arrest specific 5	0.0444595	-0.993305	1	0.391712	-0.250571	0	2.47583	2.24109	1.17417	1.55614	1.24955	1.74746	1.15238	1.34349
14455	Gas5	ENSMUSG00000053332	growth arrest specific 5	0.552284	0.376469	0	0.0105399	0.885026	1	1.30827	2.19561	2.60089	1.65592	1.3995	1.62966	2.25406	2.54516
14456	Gas6	ENSMUSG00000031451	growth arrest specific 6	0.257655	-0.290833	0	0.00587117	-1.59534	1	6.10118	6.021	5.66589	5.87463	6.38098	5.7652	4.07226	4.88324
14461	Gata2	ENSMUSG00000015053	GATA binding protein 2	0.0192882	-0.623911	1	0.44747	-0.117556	0	1.78597	1.82258	1.15359	1.20713	0.580199	0.397762	0.389564	0.353285
14461	Gata2	ENSMUSG00000015053	GATA binding protein 2	0.00888593	-1.09593	1	0.664184	-0.0622162	0	1.02862	1.16331	1.52925e-05	5.33787e-05	0.124841	8.02136e-06	8.49745e-06	0.000408267
14463	Gata4	ENSMUSG00000021944	GATA binding protein 4	NaN	NaN	0	0.00770374	-0.787652	1	0	0	0	0	2.25706	2.10126	1.31244	1.47057
14465	Gata6	ENSMUSG00000005836	GATA binding protein 6	0.0170931	-0.686738	1	0.0971061	-0.369726	0	1.55838	1.56738	0.83963	0.912654	2.20166	1.94863	1.63769	1.77314
14467	Nipsnap2	ENSMUSG00000029432	nipsnap homolog 2	0.00582562	1.506	1	0.0435161	-0.344282	0	5.16962	5.20343	6.79275	6.59229	3.3024	3.28578	2.89273	3.00689
14467	Nipsnap2	ENSMUSG00000029432	nipsnap homolog 2	0.00968219	1.98149	1	0.0600824	-0.579814	0	1.30043	0.828623	3.16822	2.92381	1.2512	1.16265	0.371974	0.88225
14469	Gbp2	ENSMUSG00000028270	guanylate binding protein 2	0.0769303	-0.782756	0	0.00252642	-0.976754	1	4.91724	4.84627	3.88384	4.31416	2.4648	2.51567	1.43314	1.59383
14473	Gc	ENSMUSG00000035540	group specific component	0.00157654	1.71611	1	0.435695	-0.099651	0	0.0415403	0.0409356	1.80384	1.71085	10.7095	10.5791	10.536	10.5533
14479	Usp15	ENSMUSG00000020124	ubiquitin specific peptidase 15	0.00159691	1.32549	1	0.209109	-0.166614	0	2.80867	2.8223	4.11799	4.16396	2.4549	2.57399	2.33958	2.35608
14536	Nr6a1	ENSMUSG00000063972	nuclear receptor subfamily 6, group A, member 1	0.0459241	0.585619	1	0.270469	-0.207865	0	0.532186	0.415781	1.09555	1.02366	1.4783	1.45958	1.13226	1.38989
14538	Gcnt2	ENSMUSG00000021360	glucosaminyl (N-acetyl) transferase 2, I-branching enzyme	0.024789	-1.05974	1	0.439475	-0.227872	0	2.19295	2.15939	0.960513	1.27235	3.2365	2.71598	2.79628	2.70046
14538	Gcnt2	ENSMUSG00000021360	glucosaminyl (N-acetyl) transferase 2, I-branching enzyme	0.0308147	-1.60682	1	0.956941	-0.0124605	0	3.64027	3.74976	1.63732	2.53907	0.244645	0.354352	0.285664	0.288412
14544	Gda	ENSMUSG00000058624	guanine deaminase	0.0431745	-1.35741	1	0.321278	-0.232085	0	5.34002	5.44472	3.6068	4.46311	3.01718	2.70205	2.49845	2.75662
14545	Gdap1	ENSMUSG00000025777	ganglioside-induced differentiation-associated-protein 1	0.000170466	2.4185	1	NaN	NaN	0	0.128626	0.126816	2.5362	2.55624	0	0	0	0
14547	Gdap2	ENSMUSG00000027865	ganglioside-induced differentiation-associated-protein 2	0.0480673	-0.691164	1	0.279028	-0.174536	0	3.1022	2.9892	2.2652	2.44387	3.21875	3.2116	2.94546	3.13582
14559	Gdf1	ENSMUSG00000087408	growth differentiation factor 1	0.000557154	2.57783	1	NaN	NaN	0	0.00549235	0.00641733	2.62688	2.54068	0.00942358	0.00593755	0.00948286	0
14559	Gdf1	ENSMUSG00000087408	growth differentiation factor 1	0.00604286	2.42049	1	NaN	NaN	0	0.356353	0.21091	2.44867	2.95957	0.0746078	0.0128712	0.0289229	0
14569	Gdi2	ENSMUSG00000021218	guanosine diphosphate (GDP) dissociation inhibitor 2	0.10726	-0.701604	0	0.0332685	-0.640232	1	2.29144	2.23239	1.32118	1.79944	1.96736	1.70068	1.04093	1.34666
14571	Gpd2	ENSMUSG00000026827	glycerol phosphate dehydrogenase 2, mitochondrial	0.00223529	2.10337	1	0.0377234	-0.707319	1	2.44462	2.56271	4.67691	4.53717	4.24473	4.06665	3.18355	3.7132
14579	Gem	ENSMUSG00000028214	GTP binding protein (gene overexpressed in skeletal muscle)	0.163597	-0.867937	0	0.00815212	-0.734928	1	3.22728	2.36359	1.48438	2.37061	1.75925	1.56885	0.913608	0.944645
14590	Ggh	ENSMUSG00000073987	gamma-glutamyl hydrolase	0.0467579	-0.782577	1	0.0542844	-0.58876	0	4.34787	4.53591	3.561	3.75763	3.06299	3.01308	2.20443	2.69412
14594	Ggta1	ENSMUSG00000035778	glycoprotein galactosyltransferase alpha 1, 3	0.00444923	-0.814016	1	NaN	NaN	0	1.59653	1.58759	0.792683	0.763411	0.87087	8.65591e-05	0	4.11169e-11
14605	Tsc22d3	ENSMUSG00000031431	TSC22 domain family, member 3	0.0694309	-1.41951	0	0.0412201	0.595182	1	2.80439	3.79414	1.3478	2.41172	0.621963	0.363621	0.93215	1.2438
14609	Gja1	ENSMUSG00000050953	gap junction protein, alpha 1	0.0178763	-1.62734	1	0.00882576	-0.881131	1	5.18909	5.03535	3.19274	3.77702	2.09393	1.85886	0.98469	1.20584
14612	Gja4	ENSMUSG00000050234	gap junction protein, alpha 4	0.0176785	-1.05399	1	0.397494	-0.329188	0	3.77948	3.56229	2.65269	2.58111	2.45942	1.51418	1.78552	1.52971
14615	Gjc1	ENSMUSG00000034520	gap junction protein, gamma 1	0.0453298	-0.876921	1	0.838026	-0.0546284	0	2.51349	2.48822	1.79431	1.45356	0.232494	0.0922	0.00102486	0.214412
14629	Gclc	ENSMUSG00000032350	glutamate-cysteine ligase, catalytic subunit	0.458239	-0.168577	0	0.0264734	-0.922377	1	3.01331	3.08674	2.78537	2.97753	6.90176	7.31074	5.84944	6.51831
14635	Galk1	ENSMUSG00000020766	galactokinase 1	0.0610756	-0.604607	0	0.0216432	-0.802549	1	4.03813	3.91838	3.29559	3.4517	6.20853	6.2146	5.16242	5.65562
14651	Hagh	ENSMUSG00000024158	hydroxyacyl glutathione hydrolase	NaN	NaN	0	0.0319918	1.03153	1	0	0	0.357542	0	1.13107	1.45452	2.87707	1.77159
14661	Glud1	ENSMUSG00000021794	glutamate dehydrogenase 1	0.827574	-0.139381	0	0.0361065	-0.825381	1	3.27228	2.56931	2.58275	2.98008	5.43824	5.54417	5.04446	4.28719
14673	Gna12	ENSMUSG00000000149	guanine nucleotide binding protein, alpha 12	0.0367165	-0.985463	1	0.925772	-0.0394247	0	5.43081	5.45928	4.27398	4.64518	6.06803	5.70296	5.80071	5.89143
14678	Gnai2	ENSMUSG00000032562	guanine nucleotide binding protein (G protein), alpha inhibiting 2	0.0307339	-0.891859	1	0.0306594	-0.589957	1	7.16048	7.26348	6.20644	6.43379	5.80572	5.65499	5.00248	5.27832
14678	Gnai2	ENSMUSG00000032562	guanine nucleotide binding protein (G protein), alpha inhibiting 2	0.0395419	-1.13595	1	0.147118	-0.431718	0	1.8146	2.04949	0.547916	1.04428	1.03715	1.41554	0.557722	1.03153
14679	Gnai3	ENSMUSG00000000001	guanine nucleotide binding protein (G protein), alpha inhibiting 3	0.0486476	-0.715198	1	0.0416743	-0.264305	0	4.60069	4.80928	3.94059	4.03898	4.91996	4.90933	4.62237	4.67831
14680	Gnal	ENSMUSG00000024524	guanine nucleotide binding protein, alpha stimulating, olfactory type	0.0156921	-1.58681	1	0.633853	1.53646e-06	0	2.38551	2.25857	0.483109	0.987353	7.11247e-06	7.30002e-06	9.03124e-06	8.45417e-06
14680	Gnal	ENSMUSG00000024524	guanine nucleotide binding protein, alpha stimulating, olfactory type	0.0178762	-1.27376	1	0.220213	-0.161589	0	2.25043	2.59703	1.09326	1.20669	1.10876	1.09526	0.880656	1.00019
14681	Gnao1	ENSMUSG00000031748	guanine nucleotide binding protein, alpha O	0.0177921	-1.17373	1	0.39154	-0.074291	0	3.04398	2.88653	1.66385	1.91918	0.130294	0.0811913	0.0100271	0.0528758
14682	Gnaq	ENSMUSG00000024639	guanine nucleotide binding protein, alpha q polypeptide	0.00412716	-0.678595	1	0.378239	-0.14589	0	4.02585	4.03163	3.3423	3.35799	2.54553	2.39176	2.39408	2.25143
14688	Gnb1	ENSMUSG00000029064	guanine nucleotide binding protein (G protein), beta 1	0.0375565	-1.04827	1	0.0464109	-0.523662	0	4.77838	4.98569	3.64204	4.02548	3.21752	3.34981	2.60822	2.91179
14688	Gnb1	ENSMUSG00000029064	guanine nucleotide binding protein (G protein), beta 1	0.302312	-0.492247	0	0.0218013	-1.28194	1	3.32139	2.66187	2.76474	2.23403	2.62847	2.03299	0.401823	1.69576
14693	Gnb2	ENSMUSG00000029713	guanine nucleotide binding protein (G protein), beta 2	0.0352093	-0.931786	1	0.0195714	-0.696486	1	4.1333	3.96148	2.9846	3.24661	3.23347	3.11896	2.63422	2.32523
14693	Gnb2	ENSMUSG00000029713	guanine nucleotide binding protein (G protein), beta 2	0.0267147	-2.05133	1	0.0272562	-1.86098	1	3.08488	3.92888	1.00089	1.91021	3.69316	0.0289326	1.97649e-08	0.000132145
14693	Gnb2	ENSMUSG00000029713	guanine nucleotide binding protein (G protein), beta 2	0.031019	-1.54689	1	0.320675	-0.665719	0	3.0922	3.40168	2.09442	1.30568	0.870741	3.38972	0.181381	2.74764
14696	Gnb4	ENSMUSG00000027669	guanine nucleotide binding protein (G protein), beta 4	0.0477247	-1.19308	1	0.495291	-0.110836	0	2.79191	2.76556	1.22604	1.94527	0.0104385	0.211288	2.29387e-05	3.14504e-05
14697	Gnb5	ENSMUSG00000032192	guanine nucleotide binding protein (G protein), beta 5	0.00164502	1.78699	1	0.613731	-0.0818406	0	0.000174338	0.000507383	1.73539	1.83928	0.163804	2.69781e-05	7.11247e-06	0.000142675
14697	Gnb5	ENSMUSG00000032192	guanine nucleotide binding protein (G protein), beta 5	0.0314789	-0.951435	1	0.279549	-0.134543	0	4.72467	4.87092	3.71626	3.97646	0.444039	0.525089	0.390947	0.309095
14700	Gng10	ENSMUSG00000038607	guanine nucleotide binding protein (G protein), gamma 10	0.134226	-0.677539	0	0.0136667	-0.783272	1	4.37395	4.65148	3.58636	4.084	2.86988	2.71841	1.86171	2.16004
14700	Gng10	ENSMUSG00000038607	guanine nucleotide binding protein (G protein), gamma 10	0.00197364	1.17663	1	0.816431	0.0965208	0	0.0016862	0.00283083	1.15779	1.19999	0.898413	0.291673	0.566846	0.816282
14701	Gng12	ENSMUSG00000036402	guanine nucleotide binding protein (G protein), gamma 12	0.0281327	-0.66088	1	0.0402707	-0.60978	1	2.60428	2.49514	1.89742	1.88023	2.7335	2.59419	1.85581	2.25232
14702	Gng2	ENSMUSG00000043004	guanine nucleotide binding protein (G protein), gamma 2	0.0266549	-1.21595	1	0.221686	-0.393318	0	2.82854	2.8035	1.37063	1.82952	0.400906	0.934318	0.548583	6.24686e-06
14705	Bscl2	ENSMUSG00000071657	Berardinelli-Seip congenital lipodystrophy 2 (seipin)	0.00702389	0.886391	1	0.107702	-0.247291	0	2.00314	1.95718	2.8871	2.846	2.21477	2.13727	1.98137	1.87609
14705	Bscl2	ENSMUSG00000071657	Berardinelli-Seip congenital lipodystrophy 2 (seipin)	0.0366576	-0.795141	1	0.483765	0.191439	0	2.89112	2.76315	1.93961	2.12438	1.04247	0.592969	1.01537	1.00295
14707	Gng5	ENSMUSG00000068523	guanine nucleotide binding protein (G protein), gamma 5	0.0278545	0.768267	1	0.363424	-0.139538	0	7.09431	7.21253	7.86874	7.97464	6.84093	6.7971	6.59178	6.76718
14710	Gngt2	ENSMUSG00000038811	guanine nucleotide binding protein (G protein), gamma transducing activity polypeptide 2	0.0303058	-0.993909	1	0.106885	-0.368008	0	3.3116	3.28705	2.14522	2.46561	1.35597	1.08147	0.777172	0.924251
14710	Gngt2	ENSMUSG00000038811	guanine nucleotide binding protein (G protein), gamma transducing activity polypeptide 2	0.0296999	-1.4959	1	0.0162203	-0.808327	1	1.82865	2.36643	0.325077	0.8782	2.18067	2.19736	1.1765	1.58488
14711	Gnmt	ENSMUSG00000002769	glycine N-methyltransferase	0.00704391	0.742305	1	0.0285335	0.465343	0	0.311057	0.296718	1.0284	1.06399	9.12119	9.13516	9.67594	9.5111
14718	Got1	ENSMUSG00000025190	glutamic-oxaloacetic transaminase 1, soluble	0.00518337	2.89231	1	0.0852536	-0.278104	0	2.8745	2.94416	5.47871	6.12457	6.16669	6.24822	5.98264	5.87607
14718	Got1	ENSMUSG00000025190	glutamic-oxaloacetic transaminase 1, soluble	0.0472748	1.35163	1	0.405177	-0.387558	0	0.666585	6.60739e-05	2.007	1.36292	3.03345	1.71464	1.65368	2.3193
14719	Got2	ENSMUSG00000031672	glutamatic-oxaloacetic transaminase 2, mitochondrial	0.000497276	2.31721	1	0.266502	-0.184208	0	3.76134	3.71542	6.07629	6.03488	7.76739	7.84042	7.52669	7.7127
14727	Lilr4b	ENSMUSG00000112023	leukocyte immunoglobulin-like receptor, subfamily B, member 4B	0.0436351	-0.977344	1	0.325872	-0.130026	0	1.33545	1.47824	0.229844	0.629159	0.250765	0.224645	0.0418222	0.173537
14727	Lilr4b	ENSMUSG00000112023	leukocyte immunoglobulin-like receptor, subfamily B, member 4B	0.037863	-1.1097	1	0.438063	-0.250353	0	1.7729	1.81046	0.432633	0.931324	0.723739	0.121592	0.0610598	0.283565
14727	Lilr4b	ENSMUSG00000112023	leukocyte immunoglobulin-like receptor, subfamily B, member 4B	0.0372849	-1.14899	1	0.130328	-0.299959	0	1.86159	2.02641	0.540671	1.04935	0.889459	0.646881	0.470539	0.465883
14727	Lilr4b	ENSMUSG00000112023	leukocyte immunoglobulin-like receptor, subfamily B, member 4B	0.0171243	-1.48165	1	0.037235	-0.616848	1	2.6654	2.18323	0.971768	0.913574	1.01783	0.612692	0.203949	0.192877
14727	Lilr4b	ENSMUSG00000112023	leukocyte immunoglobulin-like receptor, subfamily B, member 4B	0.0372126	-0.883206	1	NaN	NaN	0	1.51819	1.33827	0.659197	0.430849	0.521834	0.26093	0	0.0890984
14728	Lilrb4a	ENSMUSG00000112148	leukocyte immunoglobulin-like receptor, subfamily B, member 4A	0.0151511	-1.38985	1	0.608349	-0.151973	0	2.06751	2.17258	0.546254	0.914137	0.988932	0.510181	0.590969	0.604199
14728	Lilrb4a	ENSMUSG00000112148	leukocyte immunoglobulin-like receptor, subfamily B, member 4A	0.0318591	-0.726019	1	NaN	NaN	0	1.46989	1.37019	0.755072	0.632961	0.823912	0.603676	0	0.0479907
14728	Lilrb4a	ENSMUSG00000112148	leukocyte immunoglobulin-like receptor, subfamily B, member 4A	0.0556711	-1.84561	0	0.0223244	-0.82276	1	3.12569	4.00855	0.863961	2.57906	1.96212	1.43403	0.913506	0.837127
14728	Lilrb4a	ENSMUSG00000112148	leukocyte immunoglobulin-like receptor, subfamily B, member 4A	0.0315708	-1.18685	1	0.503467	-0.2013	0	2.29966	2.64617	1.10566	1.46647	1.19495	0.693968	0.649754	0.836564
14728	Lilrb4a	ENSMUSG00000112148	leukocyte immunoglobulin-like receptor, subfamily B, member 4A	0.00605961	-1.39515	1	0.0399965	-0.558463	0	3.00846	3.16711	1.73094	1.65433	1.55505	1.25476	0.926683	0.766204
14731	Gpaa1	ENSMUSG00000022561	GPI anchor attachment protein 1	0.00900055	1.28711	1	0.0132235	0.924696	1	0.17843	4.02511e-06	1.32524	1.42741	0.401377	0.00108611	0.989182	1.26267
14731	Gpaa1	ENSMUSG00000022561	GPI anchor attachment protein 1	0.0462722	-1.15854	1	0.230559	-0.570102	0	1.73145	1.94871	0.991407	0.37168	1.236	1.40994	1.50571	3.02963e-05
14732	Gpam	ENSMUSG00000024978	glycerol-3-phosphate acyltransferase, mitochondrial	0.169495	0.531714	0	0.0158502	-1.17514	1	4.49675	4.51811	4.81551	5.26277	6.24288	6.41713	4.69112	5.61861
14734	Gpc3	ENSMUSG00000055653	glypican 3	0.728805	0.23881	0	0.0105117	-0.869123	1	4.68727	3.75206	4.04813	4.86882	1.13519	1.42989	0.314396	0.512446
14738	Gpr12	ENSMUSG00000041468	G-protein coupled receptor 12	NaN	NaN	0	0.040804	-0.69424	1	0	0	0	0	1.32008	1.14808	0.269018	0.810658
14739	S1pr2	ENSMUSG00000043895	sphingosine-1-phosphate receptor 2	0.108959	-0.809489	0	0.00943125	-0.770711	1	1.84946	2.24156	0.965835	1.50621	1.87379	1.85976	0.974112	1.21802
14744	Gpr65	ENSMUSG00000021886	G-protein coupled receptor 65	0.0158604	-0.899413	1	0.00582706	-0.997075	1	1.59818	1.59897	0.630886	0.767441	1.61065	1.28872	0.417166	0.488051
14745	Lpar1	ENSMUSG00000038668	lysophosphatidic acid receptor 1	0.0151798	1.08938	1	0.86266	0.00218211	0	0.00935576	8.65591e-05	1.2022	0.986009	2.33724e-12	4.47229e-05	0.00439961	9.33421e-06
14747	Cmklr1	ENSMUSG00000042190	chemokine-like receptor 1	0.0362342	-1.14537	1	0.977462	1.11809e-06	0	1.97705	1.45941	0.587547	0.558177	1.45712e-06	7.04033e-06	4.41464e-06	6.31899e-06
14751	Gpi1	ENSMUSG00000036427	glucose phosphate isomerase 1	0.00966663	1.29771	1	0.0117049	-0.834287	1	6.36059	6.31298	7.74302	7.52598	6.32462	6.24315	5.28023	5.61896
14751	Gpi1	ENSMUSG00000036427	glucose phosphate isomerase 1	0.0182779	1.89851	1	0.0411025	-0.638036	1	2.47118	2.68433	4.8681	4.08443	2.67307	2.20818	1.84866	1.75652
14751	Gpi1	ENSMUSG00000036427	glucose phosphate isomerase 1	0.0589079	0.865185	0	0.0491655	-0.630611	1	5.17335	5.524	6.33155	6.09617	5.50057	5.11964	4.49373	4.86526
14751	Gpi1	ENSMUSG00000036427	glucose phosphate isomerase 1	0.0630201	0.982837	0	0.0149959	-1.29272	1	4.29655	3.70579	5.03861	4.9294	3.7548	4.42865	2.34559	3.25242
14751	Gpi1	ENSMUSG00000036427	glucose phosphate isomerase 1	0.0155013	1.80242	1	0.03509	-0.805921	1	1.38449	1.41176	3.52908	2.87201	1.9394	1.34475	1.03056	0.641745
14766	Adgrg1	ENSMUSG00000031785	adhesion G protein-coupled receptor G1	0.0183899	-1.41838	1	0.566701	-0.292282	0	4.63354	4.98311	3.23243	3.54746	1.42601	0.000205917	0.838462	0.00318695
14773	Grk5	ENSMUSG00000003228	G protein-coupled receptor kinase 5	0.0375975	-1.09282	1	0.0131987	-0.803666	1	3.92943	4.10341	2.70002	3.14718	1.41777	1.67862	0.630385	0.858679
14778	Gpx3	ENSMUSG00000018339	glutathione peroxidase 3	0.0629704	0.972177	0	0.000632434	-1.31036	1	6.92794	7.01262	8.23214	7.65278	3.56959	3.45813	2.23987	2.16713
14784	Grb2	ENSMUSG00000059923	growth factor receptor bound protein 2	0.0794931	0.874116	0	0.0269585	-0.842445	1	2.26179	2.68696	3.54251	3.15448	1.16612	0.519088	0.000150409	0.000172483
14789	P3h3	ENSMUSG00000023191	prolyl 3-hydroxylase 3	0.194491	-0.518232	0	0.0193964	-0.763058	1	3.4324	3.28432	2.59933	3.08092	1.97865	1.66544	0.93008	1.1879
14792	Lpcat3	ENSMUSG00000004270	lysophosphatidylcholine acyltransferase 3	0.510754	-0.177465	0	0.0218229	-0.60808	1	0.943017	0.655732	0.607805	0.636014	1.23119	0.972825	0.490264	0.497587
14792	Lpcat3	ENSMUSG00000004270	lysophosphatidylcholine acyltransferase 3	0.118978	-0.698589	0	0.019415	-0.717034	1	1.43955	1.07769	0.363795	0.756269	2.26121	1.96158	1.48592	1.3028
14793	Cdca3	ENSMUSG00000023505	cell division cycle associated 3	0.0348045	-0.731248	1	0.0197651	-0.691036	1	2.10732	2.03218	1.2595	1.4175	1.47147	1.77847	0.87923	0.988645
14793	Cdca3	ENSMUSG00000023505	cell division cycle associated 3	0.0274277	-0.685473	1	0.0630987	-0.47066	0	0.936537	1.04822	0.325758	0.288056	0.674159	0.998551	0.408576	0.322813
14794	Spsb2	ENSMUSG00000038451	splA/ryanodine receptor domain and SOCS box containing 2	0.490848	-0.27515	0	0.022354	-1.13106	1	0.550444	6.27559e-05	7.92018e-05	0.000127529	2.4473	1.65466	1.29758	0.542258
14794	Spsb2	ENSMUSG00000038451	splA/ryanodine receptor domain and SOCS box containing 2	0.494089	-0.25019	0	0.0237087	-0.770451	1	4.44343e-05	0.500407	3.61933e-14	7.11231e-05	0.811314	1.10883	8.26641e-05	0.379162
14797	Aes	ENSMUSG00000054452	amino-terminal enhancer of split	0.0168903	0.642961	1	0.41613	-0.0839671	0	7.63076	7.60883	8.29135	8.23417	8.19055	8.17378	8.05424	8.14215
14797	Aes	ENSMUSG00000054452	amino-terminal enhancer of split	0.0487887	0.642884	1	0.0717069	0.515173	0	0.655948	0.482201	1.1874	1.23652	1.19313	1.29552	1.5359	1.98309
14797	Aes	ENSMUSG00000054452	amino-terminal enhancer of split	0.020602	0.790277	1	0.145162	0.202855	0	3.53199	3.65327	4.40073	4.36508	4.60779	4.53227	4.72795	4.81782
14809	Grik5	ENSMUSG00000003378	glutamate receptor, ionotropic, kainate 5 (gamma 2)	0.101273	0.265	0	0.0462901	0.674232	1	0.000159803	0.0496465	0.278229	0.301577	0.00048314	0.000387651	0.96903	0.380304
14824	Grn	ENSMUSG00000034708	granulin	0.307798	-0.338921	0	0.048312	-0.629715	1	1.0558	1.23848	0.986584	0.629856	1.74755	1.41054	0.749564	1.1491
14836	Gsc	ENSMUSG00000021095	goosecoid homeobox	0.019701	-1.20989	1	NaN	NaN	0	2.09308	2.32957	0.870833	1.13204	0	0.0398859	0	0
14854	Gss	ENSMUSG00000027610	glutathione synthetase	0.029753	-0.967769	1	0.0129643	-0.814141	1	3.77081	3.48303	2.62338	2.69491	5.66959	5.6507	4.66981	5.0222
14857	Gsta1	ENSMUSG00000074183	glutathione S-transferase, alpha 1 (Ya)	NaN	NaN	0	0.000451525	-2.61875	1	0	0.0421114	0	2.27946e-06	3.25137	2.96773	0.179052	0.802548
14858	Gsta2	ENSMUSG00000057933	glutathione S-transferase, alpha 2 (Yc2)	NaN	NaN	0	0.00392909	-1.09962	1	0.0433682	0	0	0	3.72318	3.70908	2.77612	2.45689
14858	Gsta2	ENSMUSG00000057933	glutathione S-transferase, alpha 2 (Yc2)	NaN	NaN	0	0.00798352	-0.864784	1	3.04408e-06	0	0	0	1.91331	1.6306	0.881293	0.933047
14862	Gstm1	ENSMUSG00000058135	glutathione S-transferase, mu 1	0.0337624	0.611341	1	0.0017524	-0.702768	1	6.96667	6.9167	7.60188	7.50418	9.56233	9.51899	8.83134	8.84445
14862	Gstm1	ENSMUSG00000058135	glutathione S-transferase, mu 1	0.660967	0.357722	0	0.00413715	-1.06069	1	2.24081	0.252159	1.58004	1.62837	4.09239	4.18133	2.9319	3.22044
14862	Gstm1	ENSMUSG00000058135	glutathione S-transferase, mu 1	0.503153	0.140411	0	0.0122533	-1.17998	1	1.86656	1.68836	1.92056	1.91518	4.15487	3.97148	2.49034	3.27606
14863	Gstm2	ENSMUSG00000040562	glutathione S-transferase, mu 2	0.584647	-0.189668	0	0.0100064	-1.30088	1	6.86683	6.63888	6.40694	6.71944	6.58589	6.3182	4.72946	5.57286
14864	Gstm3	ENSMUSG00000004038	glutathione S-transferase, mu 3	NaN	NaN	0	0.000862943	-2.63776	1	0	0	0.132491	0	6.38475	6.33132	3.20657	4.23398
14865	Gstm4	ENSMUSG00000027890	glutathione S-transferase, mu 4	0.638937	-0.0677666	0	0.0271973	-0.943127	1	2.86433	2.78928	2.7339	2.78418	4.61251	4.79593	3.3489	4.17328
14866	Gstm5	ENSMUSG00000004032	glutathione S-transferase, mu 5	0.00824008	1.09624	1	0.0118472	-0.675339	1	4.61973	4.70292	5.8052	5.70992	3.83045	3.71057	3.01	3.18033
14869	Gstp2	ENSMUSG00000038155	glutathione S-transferase, pi 2	0.00565788	2.06982	1	0.895582	-0.0550097	0	3.45034	3.72811	5.78675	5.53135	1.75731	1.30871	1.51196	1.44404
14872	Gstt2	ENSMUSG00000033318	glutathione S-transferase, theta 2	0.295974	-0.568417	0	0.0392658	0.831785	1	3.40777	3.57363	3.46689	2.37768	4.25578	3.42923	4.69273	4.65584
14874	Gstz1	ENSMUSG00000021033	glutathione transferase zeta 1 (maleylacetoacetate isomerase)	0.0336399	-0.670806	1	0.706493	0.0770343	0	8.26308	8.26131	7.5227	7.66007	8.37165	8.47895	8.40914	8.59553
14924	Magi1	ENSMUSG00000045095	membrane associated guanylate kinase, WW and PDZ domain containing 1	0.0344904	-1.01705	1	0.0467643	-0.232599	0	2.13568	2.10189	0.912622	1.29085	2.03825	2.01144	1.81141	1.77308
14933	Gk	ENSMUSG00000025059	glycerol kinase	0.723025	-0.000122821	0	0.0303078	-1.16539	1	0.000290354	0.000274064	0.000187641	0.000131135	3.1791	2.63353	1.0709	2.41094
14933	Gk	ENSMUSG00000025059	glycerol kinase	0.0433014	-0.816544	1	0.526036	-0.222945	0	1.72844	1.9534	1.107	0.941748	2.53198	3.20377	2.79059	2.49926
14936	Gys1	ENSMUSG00000003865	glycogen synthase 1, muscle	0.000965682	1.59429	1	0.78777	0.0399895	0	4.88128	4.84573	6.47478	6.4408	0.979474	0.872439	0.980721	0.951171
14938	Gzma	ENSMUSG00000023132	granzyme A	0.047202	-1.10283	1	0.114666	-0.431359	0	1.9534	1.87907	0.516875	1.10995	0.650215	1.12038	0.480331	0.427544
14955	H19	ENSMUSG00000000031	H19, imprinted maternally expressed transcript	0.000223271	2.65887	1	0.00292957	-0.886829	1	1.44434	1.40844	4.07861	4.0919	0.884837	0.98713	3.98183e-06	0.098305
14955	H19	ENSMUSG00000000031	H19, imprinted maternally expressed transcript	0.0125111	2.34982	1	0.371384	-0.323344	0	1.5581e-05	0.751715	2.95066	2.50072	0.819758	9.72373e-06	1.37056e-07	0.17308
14960	H2-Aa	ENSMUSG00000036594	histocompatibility 2, class II antigen A, alpha	0.107072	-0.744602	0	0.000272975	-1.97112	1	8.40273	8.53698	7.46037	7.99014	6.40061	6.32906	4.50746	4.27998
14961	H2-Ab1	ENSMUSG00000073421	histocompatibility 2, class II antigen A, beta 1	0.128243	-0.702836	0	0.000473313	-1.79039	1	8.02829	8.14083	7.09425	7.6692	6.13553	6.04719	4.42596	4.176
14961	H2-Ab1	ENSMUSG00000073421	histocompatibility 2, class II antigen A, beta 1	0.0553189	-1.3824	0	0.0115314	-0.623424	1	3.10116	2.0061	1.26397	1.07851	0.735049	0.658571	2.81325e-06	0.146769
14962	Cfb	ENSMUSG00000090231	complement factor B	0.0019886	-1.68541	1	0.674807	-0.199671	0	6.21241	6.2453	4.59451	4.49239	7.28987	6.9356	6.34244	7.48369
14962	Cfb	ENSMUSG00000090231	complement factor B	0.0199873	-0.642299	1	0.940462	-0.0312584	0	5.39696	5.41327	4.79799	4.72764	6.60989	6.28752	6.43955	6.39535
14962	Cfb	ENSMUSG00000090231	complement factor B	0.044346	-1.21402	1	0.0222583	0.739931	1	1.49566	2.08389	0.765852	0.385666	2.27701	2.51636	2.96589	3.30735
14964	H2-D1	ENSMUSG00000073411	histocompatibility 2, D region locus 1	0.0167	-0.880786	1	0.00877257	-0.617299	1	9.46598	9.5786	8.60325	8.67976	8.35904	8.32075	7.66152	7.78367
14964	H2-D1	ENSMUSG00000073411	histocompatibility 2, D region locus 1	0.0187667	-1.2381	1	0.211302	-0.210146	0	5.49307	5.62056	4.15193	4.48549	3.31734	3.12866	2.99009	3.03562
14969	H2-Eb1	ENSMUSG00000060586	histocompatibility 2, class II antigen E beta	0.0972428	-0.805658	0	3.09444e-05	-1.91208	1	8.18511	8.2218	7.1044	7.69119	6.02873	6.00033	4.09428	4.11062
14972	H2-K1	ENSMUSG00000061232	histocompatibility 2, K1, K region	0.00928292	-1.12683	1	0.716491	0.0905756	0	3.36041	3.26668	2.12775	2.24569	2.4776	2.32106	2.62006	2.35976
14972	H2-K1	ENSMUSG00000061232	histocompatibility 2, K1, K region	0.0289126	-0.964701	1	0.153909	-0.275292	0	9.37243	9.45472	8.31196	8.58579	9.27799	9.14849	8.83703	9.03887
14972	H2-K1	ENSMUSG00000061232	histocompatibility 2, K1, K region	0.0146434	-0.932017	1	0.108831	0.384958	0	1.15242	1.02666	0.187104	0.127937	0.325168	0.293854	0.869162	0.519775
14972	H2-K1	ENSMUSG00000061232	histocompatibility 2, K1, K region	0.0191331	-1.02233	1	0.69674	0.118674	0	1.18297	1.03379	0.1721	6.66134e-16	0.301277	0.634884	0.74394	0.429569
14972	H2-K1	ENSMUSG00000061232	histocompatibility 2, K1, K region	0.0221641	-1.39189	1	0.0404097	-0.493396	0	3.83847	3.40626	2.08191	2.37904	3.2707	3.49158	2.95292	2.82258
14976	Pfdn6	ENSMUSG00000024309	prefoldin subunit 6	0.52206	-0.236356	0	0.000523706	-0.693425	1	2.43813e-05	0.472771	4.06834e-05	4.31359e-05	0.698622	0.68824	1.2537e-09	1.26668e-05
14991	H2-M3	ENSMUSG00000016206	histocompatibility 2, M region locus 3	0.0390947	-0.727804	1	0.0260524	-0.56034	0	3.50334	3.64578	2.7814	2.91211	2.27896	2.12489	1.73628	1.54689
14998	H2-DMa	ENSMUSG00000037649	histocompatibility 2, class II, locus DMa	0.169457	-0.642381	0	0.00415887	-0.936006	1	4.37409	4.7036	3.60604	4.1869	2.55984	2.52471	1.7138	1.49873
14999	H2-DMb1	ENSMUSG00000079547	histocompatibility 2, class II, locus Mb1	0.0640302	-1.52601	0	0.00215336	-1.3523	1	6.06772	6.01031	3.73754	5.28847	2.78462	2.97374	1.68033	1.37343
15006	H2-Q1	ENSMUSG00000079507	histocompatibility 2, Q region locus 1	NaN	NaN	0	0.0020413	-2.11394	1	0.0410959	0	0	0	3.27684	3.23191	0.631747	1.64911
15006	H2-Q1	ENSMUSG00000079507	histocompatibility 2, Q region locus 1	NaN	NaN	0	0.000788602	-2.25024	1	0.0742	0.0745065	0	0.0628639	3.48814	3.50821	0.919826	1.57606
15006	H2-Q1	ENSMUSG00000079507	histocompatibility 2, Q region locus 1	NaN	NaN	0	0.00550226	-1.86495	1	6.6651e-05	7.48739e-05	0	0.00010791	2.50348	2.603	0.000278888	1.3763
15015	H2-Q4	ENSMUSG00000035929	histocompatibility 2, Q region locus 4	0.0104842	-1.40781	1	0.0107276	-0.816381	1	6.50009	6.36716	4.89671	5.15492	4.93118	4.62329	3.95224	3.96947
15015	H2-Q4	ENSMUSG00000035929	histocompatibility 2, Q region locus 4	0.0493841	-1.11815	1	0.0665958	-0.399698	0	4.20152	4.53086	3.52242	2.97366	3.60331	3.36841	3.05751	3.11481
15016	H2-Q5	ENSMUSG00000055413	histocompatibility 2, Q region locus 5	0.00354207	-1.57568	1	0.375204	-0.296575	0	3.44896	3.47464	1.81263	1.95961	2.53754	2.12124	2.319	1.74664
15016	H2-Q5	ENSMUSG00000055413	histocompatibility 2, Q region locus 5	0.00426984	-1.05724	1	0.203587	-0.263543	0	2.31986	2.37873	1.30423	1.27988	1.83731	1.56557	1.49965	1.37615
15018	H2-Q7	ENSMUSG00000060550	histocompatibility 2, Q region locus 7	0.013435	-1.47933	1	0.752136	0.115336	0	3.48864	3.49546	1.81508	2.21037	3.46398	3.5175	3.90244	3.30971
15018	H2-Q7	ENSMUSG00000060550	histocompatibility 2, Q region locus 7	0.00192494	-1.25914	1	0.659899	-0.14077	0	4.89784	4.9464	3.65619	3.66978	4.32971	4.37715	3.95185	4.47348
15018	H2-Q7	ENSMUSG00000060550	histocompatibility 2, Q region locus 7	0.0101869	-1.57327	1	0.97849	-0.0203385	0	3.93866	4.23414	2.41118	2.61508	3.4297	3.16063	3.49922	3.05043
15024	H2-T10	ENSMUSG00000079491	histocompatibility 2, T region locus 10	0.0319354	-0.963088	1	0.0368632	-0.52927	0	2.11348	2.18012	1.03185	1.33557	1.67948	1.41355	0.971512	1.06297
15040	H2-T23	ENSMUSG00000067212	histocompatibility 2, T region locus 23	0.0208614	-1.04246	1	0.214652	-0.133232	0	5.86689	6.12375	4.96125	4.94446	7.1886	7.15663	7.07596	7.0028
15042	H2-T24	ENSMUSG00000053835	histocompatibility 2, T region locus 24	0.0337007	-0.652295	1	0.753787	-0.079731	0	1.82302	1.89323	1.2596	1.15206	1.26899	1.01057	1.12512	0.994979
15078	H3f3a	ENSMUSG00000060743	H3 histone, family 3A	0.439283	-0.49909	0	0.0255134	-0.974894	1	3.59672	4.23964	2.80326	4.03492	3.59883	2.79408	2.38768	2.05545
15108	Hsd17b10	ENSMUSG00000025260	hydroxysteroid (17-beta) dehydrogenase 10	0.191101	0.405714	0	0.0311541	-0.833114	1	2.16403e-05	0.274208	0.487308	0.598349	0.48332	1.18298	3.41915e-05	3.59227e-05
15109	Hal	ENSMUSG00000020017	histidine ammonia lyase	0.646601	0.0496624	0	0.00781827	0.780195	1	7.603e-07	8.06464e-06	0.0774705	0.021863	3.74189	3.81056	4.66028	4.45256
15122	Hba-a1	ENSMUSG00000069919	hemoglobin alpha, adult chain 1	0.209997	0.470866	0	0.0486592	-0.675206	1	7.61015	8.06178	8.27122	8.34244	6.83352	6.83122	5.84978	6.46455
15139	Hc	ENSMUSG00000026874	hemolytic complement	NaN	NaN	0	0.00200757	1.28823	1	5.8428e-05	0	0.000219713	0.0550537	2.01323	2.08313	3.48086	3.19195
15162	Hck	ENSMUSG00000003283	hemopoietic cell kinase	0.0207929	-1.40763	1	0.00675117	-1.45235	1	2.14855	2.64345	0.923533	1.05322	1.89541	1.93612	0.907979	0.0188519
15163	Hcls1	ENSMUSG00000022831	hematopoietic cell specific Lyn substrate 1	0.0404991	-1.10477	1	0.00955675	-0.863602	1	4.34748	4.62118	3.15505	3.60407	3.03547	2.73745	1.95676	2.08896
15170	Ptpn6	ENSMUSG00000004266	protein tyrosine phosphatase, non-receptor type 6	0.0284144	-1.19499	1	0.0114753	-1.28574	1	3.24588	3.62902	2.11109	2.37382	2.29276	2.4796	1.56034	0.640532
15186	Hdc	ENSMUSG00000027360	histidine decarboxylase	0.0267369	-0.91672	1	0.305082	-0.358082	0	1.57672	1.3454	0.525371	0.563306	3.03206	2.2576	2.23865	2.33484
15191	Hdgf	ENSMUSG00000004897	hepatoma-derived growth factor	0.033397	0.972373	1	0.988526	0.0127305	0	1.81788	1.49023	2.65332	2.59953	1.31137	1.82695	1.43218	1.7316
15203	Heph	ENSMUSG00000031209	hephaestin	0.0290044	-0.865586	1	0.0355026	-0.46302	0	4.74316	4.54956	3.72853	3.83302	0.945471	0.753282	0.363111	0.409603
15211	Hexa	ENSMUSG00000025232	hexosaminidase A	0.0918302	-0.772813	0	0.00806932	-0.927865	1	6.59718	6.8744	5.75162	6.17434	6.04798	5.76855	4.87888	5.08192
15212	Hexb	ENSMUSG00000021665	hexosaminidase B	0.0481131	-0.798267	1	0.011605	-0.847905	1	4.7339	4.96627	3.96204	4.1416	4.0487	3.7105	2.97054	3.09286
15220	Foxq1	ENSMUSG00000038415	forkhead box Q1	0.990944	-0.0012931	0	0.0214753	1.55909	1	0.0235354	0.0380952	0.0248276	0.0342168	1.39279	1.3161	1.81995	4.00711
15223	Foxj1	ENSMUSG00000034227	forkhead box J1	NaN	NaN	0	0.00993087	-0.635022	1	0.0145303	0.0141849	0	0.015895	0.942028	0.79225	0.216149	0.248085
15239	Hgs	ENSMUSG00000025793	HGF-regulated tyrosine kinase substrate	0.0199264	-0.618917	1	0.993373	0.00308428	0	3.29187	3.27478	2.63267	2.69615	3.42663	3.30963	3.42342	3.31901
15242	Hhex	ENSMUSG00000024986	hematopoietically expressed homeobox	0.112901	-0.370466	0	0.0378282	0.988247	1	0.306095	0.436902	0.00203879	2.64011e-05	1.7284	1.28451	1.94357	3.04583
15251	Hif1a	ENSMUSG00000021109	hypoxia inducible factor 1, alpha subunit	0.0378869	-1.21747	1	0.0415102	-0.277734	0	4.48432	4.51818	2.97491	3.59266	2.8943	2.95473	2.63579	2.65777
15257	Hipk1	ENSMUSG00000008730	homeodomain interacting protein kinase 1	0.0269291	-0.635258	1	0.769405	-0.0706659	0	4.07415	4.11035	3.50111	3.41288	3.3939	3.21731	3.32656	3.14332
15258	Hipk2	ENSMUSG00000061436	homeodomain interacting protein kinase 2	0.0383855	-0.913658	1	0.96766	0.0237649	0	1.84348	1.86039	0.776462	1.10009	0.492252	0.795331	0.491322	0.843791
15275	Hk1	ENSMUSG00000037012	hexokinase 1	0.017995	-0.783207	1	0.117838	-0.223765	0	2.90296	3.01016	2.16878	2.17794	0.926589	0.852536	0.709981	0.621613
15275	Hk1	ENSMUSG00000037012	hexokinase 1	0.025121	-0.647988	1	0.0424474	-0.591366	1	2.66748	2.75101	2.04033	2.08218	1.31186	0.975844	0.435149	0.669828
15277	Hk2	ENSMUSG00000000628	hexokinase 2	0.0773086	0.815712	0	0.000374146	-1.52653	1	4.83839	4.38648	5.51095	5.34534	1.86401	1.73625	0.238381	0.30882
15277	Hk2	ENSMUSG00000000628	hexokinase 2	0.0882745	0.969088	0	0.0025016	-1.04742	1	2.82573	2.98632	4.26883	3.48139	1.2058	1.02781	0.116822	0.021949
15284	Hlx	ENSMUSG00000039377	H2.0-like homeobox	0.040591	-0.607169	1	0.0811366	-0.622178	0	3.47995	3.35307	2.82557	2.79312	2.61959	1.87443	1.74228	1.50738
15331	Hmgn2	ENSMUSG00000003038	high mobility group nucleosomal binding domain 2	0.0146393	-0.59745	1	0.0496449	-0.515819	0	6.11468	6.12407	5.50038	5.54346	4.55184	4.28746	3.79914	4.00852
15353	Hmg20b	ENSMUSG00000020232	high mobility group 20B	0.217082	-0.567088	0	0.0421119	-0.660321	1	2.82677	3.3459	2.27963	2.75887	2.67286	2.97221	1.94891	2.37552
15353	Hmg20b	ENSMUSG00000020232	high mobility group 20B	0.165941	-0.593318	0	0.0258789	-0.74179	1	2.88938	2.70254	1.94413	2.46116	3.36769	3.09242	2.29757	2.67896
15353	Hmg20b	ENSMUSG00000020232	high mobility group 20B	0.389828	-0.447139	0	0.0121444	-1.17758	1	2.14023	1.32985	1.09144	1.48435	2.23638	1.74072	0.498153	1.12379
15368	Hmox1	ENSMUSG00000005413	heme oxygenase 1	0.0685094	-1.23251	0	0.0133762	-0.96159	1	6.22213	6.13508	4.41221	5.47998	4.72146	4.4158	3.38642	3.82766
15374	Jpt1	ENSMUSG00000020737	Jupiter microtubule associated homolog 1	0.36992	-0.232686	0	0.0041477	-0.921288	1	5.86737	5.96404	5.56454	5.80149	4.20337	4.31568	3.25113	3.42535
15376	Foxa2	ENSMUSG00000037025	forkhead box A2	NaN	NaN	0	0.00696136	0.912072	1	0	0	0	0	0.687143	0.95405	1.79835	1.66699
15382	Hnrnpa1	ENSMUSG00000046434	heterogeneous nuclear ribonucleoprotein A1	0.0237708	1.08628	1	0.0825518	-0.21293	0	2.80309	2.91834	4.09635	3.79766	1.78346	1.73492	1.57166	1.52085
15387	Hnrnpk	ENSMUSG00000021546	heterogeneous nuclear ribonucleoprotein K	0.418724	-0.525566	0	0.00642041	-1.17171	1	4.33713	3.38903	2.81785	3.85718	2.73654	3.25057	1.78155	1.86214
15388	Hnrnpl	ENSMUSG00000015165	heterogeneous nuclear ribonucleoprotein L	0.0442269	-0.937321	1	0.845567	-0.0844787	0	1.53562	1.14932	0.383351	0.426945	0.93634	0.462229	0.814631	0.414981
15388	Hnrnpl	ENSMUSG00000015165	heterogeneous nuclear ribonucleoprotein L	0.0465362	-0.788028	1	0.849091	-0.0715505	0	1.34964	1.2328	0.627804	0.378585	0.973606	0.513485	0.685319	0.658671
15388	Hnrnpl	ENSMUSG00000015165	heterogeneous nuclear ribonucleoprotein L	0.207885	0.362628	0	0.0491301	0.583429	1	0.88827	0.989853	1.42238	1.181	0.226806	0.657338	0.97031	1.08069
15413	Hoxb5	ENSMUSG00000038700	homeobox B5	0.0412688	-1.0359	1	0.873662	-0.0408657	0	1.852	2.30682	1.08318	1.00385	0.503568	0.3364	0.315055	0.443181
15415	Hoxb7	ENSMUSG00000038721	homeobox B7	0.04397	-0.964012	1	0.716535	-0.0625125	0	2.16874	2.57982	1.39392	1.42662	0.25535	0.150731	0.083666	0.19739
15436	Hoxd4	ENSMUSG00000101174	homeobox D4	0.0416288	-0.888712	1	NaN	NaN	0	1.23288	1.55805	0.48786	0.525643	0	0	0	0
15439	Hp	ENSMUSG00000031722	haptoglobin	0.0407512	-1.04057	1	0.0514827	-0.501101	0	10.9362	10.9041	9.64956	10.1096	10.8548	10.6326	10.1241	10.3611
15439	Hp	ENSMUSG00000031722	haptoglobin	0.0207245	-5.00024	1	0.000153863	-4.56218	1	7.42238	7.17046	0.0011361	4.59121	4.97785	5.52468	1.37357	0.00460518
15439	Hp	ENSMUSG00000031722	haptoglobin	0.0208619	-1.61602	1	0.932433	-0.0499367	0	2.94923	3.18306	1.13496	1.7653	2.50538	2.6527	2.85135	2.20686
15445	Hpd	ENSMUSG00000029445	4-hydroxyphenylpyruvic acid dioxygenase	0.020409	0.952608	1	0.0180945	0.50228	0	0.0876548	0.229355	1.18281	1.03941	9.3662	9.29757	9.89313	9.77519
15446	Hpgd	ENSMUSG00000031613	hydroxyprostaglandin dehydrogenase 15 (NAD)	0.00392531	-1.33051	1	0.605959	0.118344	0	5.95435	5.85972	4.54858	4.60446	5.79208	5.64138	5.70801	5.96213
15451	Hpn	ENSMUSG00000001249	hepsin	NaN	NaN	0	0.0243819	0.943256	1	2.55351e-15	0.178077	3.18836e-07	0	1.8187	1.16813	2.22229	2.65105
15458	Hpx	ENSMUSG00000030895	hemopexin	0.0287452	-1.07488	1	0.0330035	-0.49235	0	3.14515	2.77846	1.87336	1.90048	10.7216	10.5478	10.0785	10.2062
15458	Hpx	ENSMUSG00000030895	hemopexin	0.992101	9.74538e-07	0	0.00921269	-0.605041	1	6.43441e-06	1.21042e-06	7.06919e-06	2.52471e-06	5.03054	4.99328	4.34672	4.46702
15460	Hr	ENSMUSG00000022096	hairless	0.0488051	0.626478	1	NaN	NaN	0	0.216503	0.107496	0.723675	0.85328	0	0	0	0
15460	Hr	ENSMUSG00000022096	hairless	0.90941	0.07566	0	0.0232225	-0.920062	1	2.13061	2.00905	2.41729	1.87368	0.821671	1.45003	0.0516953	0.379877
15461	Hras	ENSMUSG00000025499	Harvey rat sarcoma virus oncogene	0.501002	-0.302256	0	0.028869	-0.761472	1	1.51181	1.34596	0.808195	1.44507	1.93074	1.68426	1.28727	0.804793
15463	Agfg1	ENSMUSG00000026159	ArfGAP with FG repeats 1	0.00130719	1.6621	1	0.645978	-0.0578021	0	0.313278	0.315278	1.93976	2.013	1.37632e-05	0.11559	5.59766e-09	1.00123e-09
15463	Agfg1	ENSMUSG00000026159	ArfGAP with FG repeats 1	0.00992928	-1.04539	1	0.221099	-0.300336	0	3.03116	3.03484	1.92184	2.05339	1.77045	1.93166	1.75241	1.34903
15464	Hrc	ENSMUSG00000038239	histidine rich calcium binding protein	0.000145908	7.18359	1	0.783822	-0.0455799	0	0.220564	0.640599	7.58009	7.64825	0.164734	0.0624379	0.026971	0.109041
15469	Prmt1	ENSMUSG00000109324	protein arginine N-methyltransferase 1	0.0200865	0.880452	1	0.671465	-0.0725763	0	1.32373	1.32223	2.28456	2.1223	0.629835	0.675285	0.502163	0.657805
15469	Prmt1	ENSMUSG00000109324	protein arginine N-methyltransferase 1	0.0390336	1.17644	1	0.540101	-0.229885	0	2.15421	1.98225	2.96295	3.52638	1.79907	1.20938	0.980472	1.5682
15481	Hspa8	ENSMUSG00000015656	heat shock protein 8	0.409987	0.241607	0	0.044467	-0.655934	1	4.7461	4.9498	4.95625	5.22287	4.44174	4.88491	4.15818	3.8566
15483	Hsd11b1	ENSMUSG00000016194	hydroxysteroid 11-beta dehydrogenase 1	0.032719	-0.70539	1	0.168281	0.305706	0	4.17196	4.04836	3.36139	3.44815	6.37222	6.08573	6.61862	6.45074
15483	Hsd11b1	ENSMUSG00000016194	hydroxysteroid 11-beta dehydrogenase 1	0.790994	0.19954	0	0.0042837	1.64288	1	0.686119	0.000176148	1.08248	0.00289085	3.94881	3.32391	5.60107	4.9574
15483	Hsd11b1	ENSMUSG00000016194	hydroxysteroid 11-beta dehydrogenase 1	0.00853259	-1.26194	1	0.64383	-0.0882047	0	5.47876	5.59093	4.19754	4.34827	7.34121	7.1628	7.11707	7.21053
15493	Hsd3b2	ENSMUSG00000063730	hydroxy-delta-5-steroid dehydrogenase, 3 beta- and steroid delta-isomerase 2	0.647921	0.0920976	0	0.0296447	0.81633	1	0.50261	0.348856	0.54104	0.49462	3.22193	3.65939	4.49221	4.02177
15496	Hsd3b5	ENSMUSG00000038092	hydroxy-delta-5-steroid dehydrogenase, 3 beta- and steroid delta-isomerase 5	NaN	NaN	0	6.37597e-05	6.15175	1	0	0	0.112908	0.129348	0.0755897	1.98557	7.70981	6.65485
15500	Hsf2	ENSMUSG00000019878	heat shock factor 2	0.0459986	0.659696	1	0.272339	-0.176957	0	2.20198	2.26476	2.80833	2.97781	2.71065	2.82027	2.51125	2.66575
15500	Hsf2	ENSMUSG00000019878	heat shock factor 2	0.0446154	0.965473	1	0.275774	-0.24834	0	1.06477	1.1665	1.87728	2.28494	1.83996	1.80015	1.38108	1.76234
15502	Dnaja1	ENSMUSG00000028410	DnaJ heat shock protein family (Hsp40) member A1	0.0737154	-0.769245	0	0.0174686	-0.989768	1	1.347	1.05913	0.574921	0.292712	1.33609	0.643599	0.00013301	2.45256e-05
15502	Dnaja1	ENSMUSG00000028410	DnaJ heat shock protein family (Hsp40) member A1	0.0372957	-1.12186	1	0.138289	-0.270333	0	3.78389	4.10078	2.62334	3.0176	4.30332	4.50294	4.15741	4.10818
15507	Hspb1	ENSMUSG00000004951	heat shock protein 1	0.0963687	0.524933	0	0.00138437	-1.45759	1	6.8524	6.66394	7.21642	7.34979	5.90742	6.16816	4.67656	4.48385
15511	Hspa1b	ENSMUSG00000090877	heat shock protein 1B	0.154182	-0.457147	0	0.0328395	-0.815534	1	1.5143	1.51991	0.914365	1.20556	2.42087	2.9345	2.09508	1.62922
15530	Hspg2	ENSMUSG00000028763	perlecan (heparan sulfate proteoglycan 2)	0.0715972	-0.951357	0	0.0390734	-0.892806	1	6.2041	5.80881	4.81211	5.2981	2.40645	1.70229	0.829015	1.49412
15530	Hspg2	ENSMUSG00000028763	perlecan (heparan sulfate proteoglycan 2)	0.0427374	-0.85518	1	0.0124553	-0.987339	1	6.44676	6.59095	5.52862	5.79872	2.9077	2.36353	1.63555	1.66101
15586	Hyal1	ENSMUSG00000010051	hyaluronoglucosaminidase 1	0.315853	-0.368705	0	0.0168744	0.81294	1	0.432156	0.901602	0.38341	0.212938	2.2156	2.23227	2.82489	3.24886
15587	Hyal2	ENSMUSG00000010047	hyaluronoglucosaminidase 2	0.0408344	-0.732252	1	0.272746	-0.111845	0	4.21465	4.40323	3.61723	3.53614	4.63699	4.67547	4.51004	4.57872
15587	Hyal2	ENSMUSG00000010047	hyaluronoglucosaminidase 2	0.325214	0.476943	0	0.0169446	0.689241	1	0.000902041	0.689279	0.537003	1.10707	2.76995e-05	1.96207e-07	0.83298	0.545531
15893	Ica1	ENSMUSG00000062995	islet cell autoantigen 1	0.0621999	-0.819954	0	0.017964	-0.598613	1	1.83762	1.54434	0.739259	1.0028	1.27755	1.11004	0.660656	0.529712
15894	Icam1	ENSMUSG00000037405	intercellular adhesion molecule 1	0.0423566	-1.25664	1	0.00508793	-1.13191	1	3.23701	3.33175	1.66867	2.38681	3.30483	3.07744	1.88963	2.22881
15896	Icam2	ENSMUSG00000001029	intercellular adhesion molecule 2	0.0126937	-1.29279	1	0.0237632	-0.514654	0	4.60282	4.71632	3.23853	3.49503	2.39428	2.23736	1.75489	1.84745
15900	Irf8	ENSMUSG00000041515	interferon regulatory factor 8	0.0706602	-1.37245	0	0.0104857	-0.832806	1	4.18861	4.42722	2.25687	3.61405	2.51	2.32763	1.71696	1.45507
15902	Id2	ENSMUSG00000020644	inhibitor of DNA binding 2	0.185516	-0.397475	0	0.0303308	1.41443	1	0.803098	1.0387	0.454928	0.591917	1.37251	3.5892	3.79008	4.0005
15903	Id3	ENSMUSG00000007872	inhibitor of DNA binding 3	0.479581	0.369966	0	0.0330182	1.05007	1	2.70835	3.17101	3.69704	2.92225	0.706745	1.78746	2.01127	2.58308
15925	Ide	ENSMUSG00000056999	insulin degrading enzyme	0.00637567	1.5968	1	0.961252	-0.0190277	0	0.719533	0.64821	2.16088	2.40046	1.26524e-05	0.183799	2.00533e-05	0.145736
15929	Idh3g	ENSMUSG00000002010	isocitrate dehydrogenase 3 (NAD+), gamma	0.0136297	2.08489	1	0.965957	-0.0525232	0	0.417644	1.09925	3.01377	2.6729	0.916289	1.50501	2.00193	0.314323
15937	Ier3	ENSMUSG00000003541	immediate early response 3	0.841094	0.147063	0	0.0419768	-0.609934	1	3.71815	2.72557	3.43942	3.29843	1.36958	1.56	0.659293	1.05042
15945	Cxcl10	ENSMUSG00000034855	chemokine (C-X-C motif) ligand 10	0.119034	-1.13757	0	0.00178412	-1.4708	1	2.5522	2.59471	0.644795	2.22696	3.31283	3.00292	1.56233	1.81183
15950	Ifi203	ENSMUSG00000039997	interferon activated gene 203	0.0109345	-0.982376	1	0.00626341	-1.00832	1	3.24195	3.28452	2.22376	2.33795	1.987	1.79119	1.02899	0.732551
15951	Ifi204	ENSMUSG00000073489	interferon activated gene 204	0.0532848	-0.449086	0	0.021801	-0.67082	1	4.05509	4.08544	3.66141	3.58095	2.56727	2.25326	1.78568	1.69321
15953	Ifi47	ENSMUSG00000078920	interferon gamma inducible protein 47	0.0378198	-0.949841	1	0.692333	-0.137591	0	2.91927	3.26475	2.11344	2.1709	3.39802	3.95766	3.6333	3.4472
15958	Ifit2	ENSMUSG00000045932	interferon-induced protein with tetratricopeptide repeats 2	0.0450598	-0.586726	1	0.008794	-1.00702	1	2.39449	2.30961	1.7132	1.81745	1.86421	1.41493	0.646436	0.618657
15959	Ifit3	ENSMUSG00000074896	interferon-induced protein with tetratricopeptide repeats 3	0.0747069	-0.525094	0	0.0362153	-0.667348	1	3.96272	4.05653	3.55964	3.40943	3.949	3.47293	3.05112	3.03611
15975	Ifnar1	ENSMUSG00000022967	interferon (alpha and beta) receptor 1	0.0153055	-0.958648	1	0.930795	0.0251418	0	4.13305	4.2896	3.25299	3.25237	3.33085	3.30382	3.44176	3.2432
15976	Ifnar2	ENSMUSG00000022971	interferon (alpha and beta) receptor 2	0.025549	-1.07924	1	0.0470381	-0.30518	0	3.4929	3.60845	2.31354	2.62934	2.49018	2.39798	2.14681	2.13099
15976	Ifnar2	ENSMUSG00000022971	interferon (alpha and beta) receptor 2	0.033362	-0.705912	1	0.200571	0.577471	0	1.49109	1.36974	0.772072	0.676932	3.44804e-09	1.1974	0.89823	1.45411
15979	Ifngr1	ENSMUSG00000020009	interferon gamma receptor 1	0.140191	-0.556081	0	0.0166975	-0.60112	1	6.68989	6.56766	6.25954	5.88584	3.90252	3.74479	3.28632	3.15875
15982	Ifrd1	ENSMUSG00000001627	interferon-related developmental regulator 1	0.137281	-0.462053	0	0.0390526	-0.748828	1	5.10017	4.9754	4.46161	4.68985	2.77811	2.44165	1.58064	2.14147
15983	Ifrd2	ENSMUSG00000010048	interferon-related developmental regulator 2	0.0288011	0.727541	1	0.741437	-0.134688	0	1.04789	1.1085	1.74086	1.87062	1.9986	1.24996	1.50215	1.47703
15983	Ifrd2	ENSMUSG00000010048	interferon-related developmental regulator 2	0.0251431	0.825984	1	0.990428	-0.014513	0	0.328564	0.415207	1.2723	1.12343	0.978633	0.306323	0.479881	0.776048
15983	Ifrd2	ENSMUSG00000010048	interferon-related developmental regulator 2	0.0358677	1.01657	1	0.910082	0.0677636	0	0.958788	0.568294	1.76338	1.79683	2.56794	2.5009	3.044	2.16037
15983	Ifrd2	ENSMUSG00000010048	interferon-related developmental regulator 2	0.00243499	2.78015	1	NaN	NaN	0	0.0794468	0.353208	2.90206	3.0909	0	0.106027	0.113937	0.112277
15985	Cd79b	ENSMUSG00000040592	CD79B antigen	0.0092464	-1.07854	1	0.03461	-0.415173	0	1.87145	1.93216	0.882966	0.763558	1.59554	1.47752	1.16628	1.07642
16000	Igf1	ENSMUSG00000020053	insulin-like growth factor 1	0.0496649	-1.61782	1	0.0799859	0.547238	0	4.33828	4.09782	1.92478	3.27568	5.62099	6.02937	6.57662	6.16822
16002	Igf2	ENSMUSG00000048583	insulin-like growth factor 2	0.0466438	0.855749	1	NaN	NaN	0	0.318052	0.64722	1.3602	1.31657	0	0	0.0937401	0
16005	Igfals	ENSMUSG00000046070	insulin-like growth factor binding protein, acid labile subunit	0.0465944	-1.32741	1	0.0163649	0.849125	1	6.52296	6.12544	4.60383	5.38974	5.55591	5.42607	6.56078	6.11945
16006	Igfbp1	ENSMUSG00000020429	insulin-like growth factor binding protein 1	NaN	NaN	0	0.00641254	-1.91795	1	0	0	0.039226	0	6.34065	5.44265	4.62383	3.32358
16008	Igfbp2	ENSMUSG00000039323	insulin-like growth factor binding protein 2	0.246508	0.13882	0	0.00464671	1.51992	1	0.0853186	0.0998832	0.254503	0.208337	6.28141	6.27027	8.19086	7.40067
16008	Igfbp2	ENSMUSG00000039323	insulin-like growth factor binding protein 2	0.762231	-0.0609115	0	0.0022273	1.66217	1	4.22703e-05	0.122371	6.16018e-05	0.000528224	6.65067e-05	5.26574e-05	1.96865	1.35581
16011	Igfbp5	ENSMUSG00000026185	insulin-like growth factor binding protein 5	0.248649	0.410175	0	0.00738397	-1.23585	1	6.8609	6.66084	7.36272	6.97937	2.13185	2.6278	0.936858	1.3511
16012	Igfbp6	ENSMUSG00000023046	insulin-like growth factor binding protein 6	0.953818	-0.0438264	0	0.00665337	-1.19531	1	6.82119	6.74616	6.52151	6.95819	1.38461	1.88169	0.313379	0.562307
16068	Il18bp	ENSMUSG00000070427	interleukin 18 binding protein	0.0801814	-0.757813	0	0.0119667	-1.1898	1	1.92462	1.63052	1.1723	0.867222	2.93924	2.75351	2.04962	1.26355
16069	Jchain	ENSMUSG00000067149	immunoglobulin joining chain	0.518178	-0.434883	0	0.00296327	1.13746	1	2.00312	3.28486	1.82642	2.5918	1.21966	0.940063	2.2422	2.19245
16149	Cd74	ENSMUSG00000024610	CD74 antigen (invariant polypeptide of major histocompatibility complex, class II antigen-associated)	0.137547	-0.605155	0	0.000768031	-1.73278	1	8.82987	8.82673	7.99347	8.45281	6.93077	6.78095	5.27608	4.97008
16149	Cd74	ENSMUSG00000024610	CD74 antigen (invariant polypeptide of major histocompatibility complex, class II antigen-associated)	0.074376	-0.776906	0	0.000181653	-1.93533	1	7.22887	7.29855	6.28233	6.69127	5.19702	5.13573	3.308	3.1541
16149	Cd74	ENSMUSG00000024610	CD74 antigen (invariant polypeptide of major histocompatibility complex, class II antigen-associated)	0.199016	-0.715191	0	0.00121029	-1.22343	1	3.99599	4.26065	2.91171	3.91455	2.47966	2.31999	1.21819	1.13459
16150	Ikbkb	ENSMUSG00000031537	inhibitor of kappaB kinase beta	0.0292008	-0.601288	1	0.107338	-0.256043	0	3.83865	3.92703	3.29089	3.27222	4.00957	4.02872	3.69359	3.83262
16151	Ikbkg	ENSMUSG00000004221	inhibitor of kappaB kinase gamma	0.0164212	-0.824584	1	0.132749	-0.458255	0	1.04544	0.950297	0.203133	0.143431	0.982757	1.41261	0.512979	0.965882
16151	Ikbkg	ENSMUSG00000004221	inhibitor of kappaB kinase gamma	0.0775051	-0.908927	0	0.0403759	-0.667101	1	3.37193	3.02677	2.03871	2.54214	3.10006	3.6107	2.65121	2.72534
16154	Il10ra	ENSMUSG00000032089	interleukin 10 receptor, alpha	0.0881444	-0.857505	0	0.00711717	-0.787085	1	2.68484	3.03581	1.75378	2.25186	1.72138	1.74728	1.05025	0.844231
16155	Il10rb	ENSMUSG00000022969	interleukin 10 receptor, beta	0.0393577	-1.01647	1	0.00815666	-0.968448	1	4.93062	5.14252	3.83651	4.20369	3.22451	2.92721	1.98182	2.23301
16159	Il12a	ENSMUSG00000027776	interleukin 12a	0.00167451	2.40654	1	NaN	NaN	0	0.0587329	0.0584834	2.36958	2.56071	0.0909535	0	0	0.0830365
16165	Il13ra2	ENSMUSG00000031289	interleukin 13 receptor, alpha 2	0.0167715	-0.649777	1	NaN	NaN	0	0.693379	0.657413	1.05461e-06	0.0512369	1.00412e-06	0	0	0.0683705
16165	Il13ra2	ENSMUSG00000031289	interleukin 13 receptor, alpha 2	0.0120491	-1.4839	1	NaN	NaN	0	1.80281	1.47247	0.0768721	0.230615	0.0762115	0	0	0.00269595
16169	Il15ra	ENSMUSG00000023206	interleukin 15 receptor, alpha chain	0.13304	-0.706648	0	0.0265886	0.689875	1	1.99745	1.63331	0.859502	1.35797	1.14319	1.23337	1.6814	2.07491
16172	Il17ra	ENSMUSG00000002897	interleukin 17 receptor A	0.0483426	-0.70008	1	0.533565	-0.151231	0	2.55342	2.4026	1.6987	1.85716	2.61915	2.46449	2.54427	2.23692
16179	Irak1	ENSMUSG00000031392	interleukin-1 receptor-associated kinase 1	0.209412	-0.386912	0	0.0284803	-0.69294	1	1.09219	0.901369	0.493379	0.726359	1.32881	1.23301	0.37775	0.798187
16181	Il1rn	ENSMUSG00000026981	interleukin 1 receptor antagonist	0.029756	-1.48999	1	0.0188281	-0.721847	1	1.55152	2.12727	0.0966642	0.602136	1.06084	0.785472	0.094228	0.308385
16181	Il1rn	ENSMUSG00000026981	interleukin 1 receptor antagonist	0.0481381	-1.75152	1	0.0294498	-0.866485	1	2.22449	3.04004	0.222105	1.53939	2.31222	1.64554	0.959369	1.26542
16185	Il2rb	ENSMUSG00000068227	interleukin 2 receptor, beta chain	0.0274408	-1.299	1	0.0233615	-0.557628	0	2.19233	1.90822	0.523249	0.979302	1.02638	0.944317	0.529894	0.325543
16186	Il2rg	ENSMUSG00000031304	interleukin 2 receptor, gamma chain	0.0303512	-1.37881	1	0.0144295	-0.873547	1	3.79377	3.96373	2.17911	2.82077	2.18613	1.74475	1.13684	1.04694
16188	Il3ra	ENSMUSG00000068758	interleukin 3 receptor, alpha chain	0.0546195	-0.831378	0	0.0272935	-0.780715	1	3.59926	3.39633	2.51791	2.81492	1.544	1.42749	0.974303	0.435757
16190	Il4ra	ENSMUSG00000030748	interleukin 4 receptor, alpha	0.0385167	-1.02234	1	0.14089	-0.328778	0	3.29557	3.71536	2.46337	2.50288	3.36642	3.42227	2.90816	3.22298
16202	Ilk	ENSMUSG00000030890	integrin linked kinase	0.0497376	-0.988604	1	0.164528	-0.318257	0	1.61322	2.09096	0.917644	0.809321	0.963307	0.725043	0.655203	0.396632
16206	Lrig1	ENSMUSG00000030029	leucine-rich repeats and immunoglobulin-like domains 1	0.00823134	0.647571	1	0.962289	-0.0256117	0	3.51992	3.54988	4.17907	4.18587	3.05795	3.15148	3.27214	2.88606
16210	Impact	ENSMUSG00000024423	impact, RWD domain protein	0.0303383	-0.759412	1	0.0326141	-0.463434	0	4.36106	4.39571	3.53681	3.70114	2.81418	2.7567	2.23446	2.40955
16319	Incenp	ENSMUSG00000024660	inner centromere protein	0.0396405	-0.935644	1	0.0185045	-0.508352	0	2.6701	2.76051	1.60944	1.94989	1.33809	1.29777	0.878633	0.740523
16324	Inhbb	ENSMUSG00000037035	inhibin beta-B	0.0134737	-1.30268	1	0.026079	-0.445746	0	4.64777	4.63177	3.18748	3.4867	1.07479	1.19839	0.659652	0.72203
16328	Cep250	ENSMUSG00000038241	centrosomal protein 250	0.045511	-1.07515	1	0.999768	-0.000471873	0	2.3601	1.97163	0.897466	1.28396	1.13064	0.911769	0.912421	1.12905
16328	Cep250	ENSMUSG00000038241	centrosomal protein 250	0.0311552	-0.774794	1	0.562685	-0.15105	0	2.05786	2.22046	1.40367	1.32505	1.46712	1.23958	1.04585	1.35876
16330	Inpp5b	ENSMUSG00000028894	inositol polyphosphate-5-phosphatase B	0.0181721	-0.603074	1	0.225113	-0.221341	0	3.08029	3.02424	2.45013	2.44825	3.94264	3.7525	3.55888	3.69358
16330	Inpp5b	ENSMUSG00000028894	inositol polyphosphate-5-phosphatase B	0.0290861	0.907871	1	0.851083	0.055968	0	0.128454	0.107767	0.903146	1.14882	0.238535	0.318032	0.186284	0.482219
16331	Inpp5d	ENSMUSG00000026288	inositol polyphosphate-5-phosphatase D	0.0512173	-0.654771	0	0.0107973	-0.762797	1	1.70973	1.87587	1.0839	1.19216	0.939537	0.819868	0.000346935	0.233465
16362	Irf1	ENSMUSG00000018899	interferon regulatory factor 1	0.0362125	-0.990977	1	0.127002	0.345339	0	4.64911	4.96868	3.72199	3.91385	3.60681	3.88177	4.00668	4.17258
16371	Irx1	ENSMUSG00000060969	Iroquois related homeobox 1 (Drosophila)	0.0147818	-0.943358	1	0.029597	0.722145	1	1.16258	1.24016	0.318989	0.197029	0.0569361	0.0734404	1.03118	0.543483
16372	Irx2	ENSMUSG00000001504	Iroquois related homeobox 2 (Drosophila)	0.0209642	-0.804183	1	NaN	NaN	0	1.0516	0.932561	0.219729	0.156066	0	0.0194045	0	0
16400	Itga3	ENSMUSG00000001507	integrin alpha 3	0.10085	-0.664357	0	0.0208895	-0.745009	1	1.33192	1.73268	0.872435	0.863452	1.77308	2.10538	1.07866	1.30978
16402	Itga5	ENSMUSG00000000555	integrin alpha 5 (fibronectin receptor alpha)	0.0376182	-1.2449	1	0.00708687	-0.445036	0	3.87297	4.01846	2.38684	3.01478	3.2187	3.17869	2.75346	2.75386
16403	Itga6	ENSMUSG00000027111	integrin alpha 6	0.0431745	-1.21214	1	0.539231	-0.177644	0	1.62721	1.46002	5.43886e-05	0.662907	0.469821	0.000271513	0.114771	3.36144e-05
16403	Itga6	ENSMUSG00000027111	integrin alpha 6	0.0391041	-1.44173	1	0.0711571	-0.405785	0	4.33511	4.28847	2.42114	3.31898	0.583569	0.467301	8.22313e-05	0.239218
16403	Itga6	ENSMUSG00000027111	integrin alpha 6	0.011235	-1.12417	1	0.344493	-0.12381	0	1.41778	1.53491	0.284616	0.419734	0.126149	0.249763	0.0392641	0.0890295
16403	Itga6	ENSMUSG00000027111	integrin alpha 6	0.045024	-1.42517	1	0.027034	-0.570822	0	5.05478	5.3172	3.2836	4.23803	1.26598	1.00403	0.549005	0.579367
16404	Itga7	ENSMUSG00000025348	integrin alpha 7	0.0052113	-1.81339	1	0.957238	-0.0279287	0	5.60667	5.51316	3.61666	3.87639	0.308728	4.76089e-06	0.252793	8.16542e-05
16404	Itga7	ENSMUSG00000025348	integrin alpha 7	0.0264062	-1.02717	1	0.863745	0.0450381	0	3.07343	2.84258	2.03285	1.82882	0.323098	0.270316	0.227617	0.455873
16404	Itga7	ENSMUSG00000025348	integrin alpha 7	0.0282996	-0.727958	1	0.740646	-0.0771671	0	1.46221	1.36651	0.738351	0.634458	0.552043	0.301775	0.369464	0.330019
16404	Itga7	ENSMUSG00000025348	integrin alpha 7	0.00127436	3.14971	1	0.880323	-0.0407141	0	0.457379	0.530704	3.76633	3.52116	0.250369	0.0412741	0.0657022	0.144512
16408	Itgal	ENSMUSG00000030830	integrin alpha L	0.0237172	-0.865548	1	0.00405665	-0.804103	1	0.775053	0.957446	0.00123819	0.000164355	1.45034	1.45364	0.577449	0.718331
16408	Itgal	ENSMUSG00000030830	integrin alpha L	0.040279	-0.882278	1	0.0614897	-0.470178	0	1.38552	1.39719	0.353026	0.665127	1.69627	1.45817	1.21945	0.99464
16410	Itgav	ENSMUSG00000027087	integrin alpha V	0.0950593	-0.339655	0	0.0196967	-0.7363	1	2.54873	2.55833	2.17006	2.25769	2.22181	1.85748	1.35436	1.25232
16411	Itgax	ENSMUSG00000030789	integrin alpha X	0.0587606	-1.72784	0	0.00119553	-1.33291	1	2.90388	3.8318	0.864497	2.41551	1.76956	1.59965	0.274489	0.428897
16414	Itgb2	ENSMUSG00000000290	integrin beta 2	0.0607445	-1.31483	0	0.00619805	-1.02617	1	4.50953	5.16864	3.08998	3.95854	2.72476	2.36515	1.47975	1.55783
16414	Itgb2	ENSMUSG00000000290	integrin beta 2	0.00311035	-1.10073	1	0.220405	-0.471139	0	1.12848	1.07414	0.00015947	0.00100492	0.953872	0.00137874	0.00293356	0.010039
16419	Itgb5	ENSMUSG00000022817	integrin beta 5	0.0844288	-0.495866	0	0.017639	-0.733261	1	6.1955	6.0806	5.57435	5.71002	5.613	5.40467	4.63798	4.91317
16420	Itgb6	ENSMUSG00000026971	integrin beta 6	0.00238544	1.67912	1	0.0821886	-0.130964	0	0.00794842	0.0154766	1.62936	1.75231	0.142772	0.142111	0.0229554	3.69371e-13
16421	Itgb7	ENSMUSG00000001281	integrin beta 7	0.0481496	-0.665212	1	0.0275054	-0.44701	0	3.31518	3.28263	2.53854	2.72884	1.05314	1.03572	0.669884	0.524957
16423	Cd47	ENSMUSG00000055447	CD47 antigen (Rh-related antigen, integrin-associated signal transducer)	0.0139532	-0.776035	1	0.336148	-0.143071	0	4.46847	4.5505	3.72926	3.73764	3.43307	3.27828	3.24593	3.17928
16427	Itih4	ENSMUSG00000021922	inter alpha-trypsin inhibitor, heavy chain 4	0.350083	-0.115465	0	0.0337587	0.751711	1	0.141785	0.148972	3.85194e-05	0.059788	4.77066	4.21545	5.34092	5.14862
16431	Itm2a	ENSMUSG00000031239	integral membrane protein 2A	0.0121022	2.28067	1	0.347371	-0.186287	0	3.50882	3.21834	5.26504	6.02347	0.631744	0.892211	0.505775	0.645606
16433	Cuzd1	ENSMUSG00000040205	CUB and zona pellucida-like domains 1	0.00670914	1.06376	1	NaN	NaN	0	0.0335654	0.0488839	1.05702	1.15294	0	0	0	0
16439	Itpr2	ENSMUSG00000030287	inositol 1,4,5-triphosphate receptor 2	0.0339505	-0.653043	1	0.203826	0.248763	0	2.24643	2.15341	1.59222	1.50153	1.90794	1.80002	2.22383	1.98166
16453	Jak3	ENSMUSG00000031805	Janus kinase 3	0.00812425	1.35302	1	0.38277	-0.320695	0	0.0312007	0.000824165	1.26432	1.47375	0.843797	0.000134741	0.000703245	0.20184
16453	Jak3	ENSMUSG00000031805	Janus kinase 3	0.0135699	-1.29078	1	0.0108411	-0.620723	1	3.48083	3.32201	1.98585	2.23543	1.81749	1.91384	1.18406	1.30582
16453	Jak3	ENSMUSG00000031805	Janus kinase 3	0.0162863	-1.40984	1	0.065259	-0.497538	0	3.09373	3.51094	1.86213	1.92286	2.53798	2.22269	1.76779	1.9978
16456	F11r	ENSMUSG00000038235	F11 receptor	0.00592211	-1.31183	1	0.212216	-0.210807	0	4.6863	4.77644	3.47895	3.36015	5.20631	5.06678	4.85669	4.99478
16467	Atcay	ENSMUSG00000034958	ataxia, cerebellar, Cayman type	0.00393561	1.64917	1	NaN	NaN	0	0.0303703	0.0151527	1.761	1.58286	0	0	0	0
16475	Ajuba	ENSMUSG00000022178	ajuba LIM protein	0.048656	-0.947226	1	0.0208084	-0.698862	1	2.89151	2.46272	1.69822	1.76156	1.67889	2.01312	1.19565	1.09864
16495	Kcna7	ENSMUSG00000038201	potassium voltage-gated channel, shaker-related subfamily, member 7	0.000214799	4.27114	1	NaN	NaN	0	0.0174493	0.0669651	4.36528	4.26142	0	0	0	0
16497	Kcnab1	ENSMUSG00000027827	potassium voltage-gated channel, shaker-related subfamily, beta member 1	0.904424	0.0288351	0	0.0195207	-0.623122	1	0.101639	1.8755e-06	0.0936478	0.0656633	0.748818	0.49743	4.58777e-08	3.93855e-06
16502	Kcnc1	ENSMUSG00000058975	potassium voltage gated channel, Shaw-related subfamily, member 1	0.0125535	2.14578	1	NaN	NaN	0	0.00492786	0.0143831	1.77979	2.53108	0	0.00659328	0	0
16514	Kcnj11	ENSMUSG00000096146	potassium inwardly rectifying channel, subfamily J, member 11	0.000392742	4.38156	1	NaN	NaN	0	0.0121402	0.0824725	4.52629	4.33143	0.0190038	0	0.017589	0.0172791
16515	Kcnj12	ENSMUSG00000042529	potassium inwardly-rectifying channel, subfamily J, member 12	0.000430929	3.76751	1	NaN	NaN	0	0.0492641	0.154616	3.92569	3.81321	0.0259066	0	0	0.0235989
16515	Kcnj12	ENSMUSG00000042529	potassium inwardly-rectifying channel, subfamily J, member 12	0.0314278	1.20203	1	NaN	NaN	0	2.35157e-05	7.77612e-07	0.945405	1.45868	4.60212e-05	0	0	2.43813e-05
16516	Kcnj15	ENSMUSG00000062609	potassium inwardly-rectifying channel, subfamily J, member 15	0.0045913	-1.57289	1	0.307524	0.0963209	0	3.17171	3.00109	1.47961	1.5474	1.04451e-05	0.0575204	0.146181	0.103992
16518	Kcnj2	ENSMUSG00000041695	potassium inwardly-rectifying channel, subfamily J, member 2	0.00649795	2.45682	1	0.228751	-0.202164	0	0.863437	1.41481	3.50999	3.68189	0.25256	0.449575	0.145603	0.152203
16527	Kcnk3	ENSMUSG00000049265	potassium channel, subfamily K, member 3	0.0269846	-1.21948	1	0.913794	0.0230054	0	4.92021	4.85322	3.43657	3.89789	0.205451	0.0785579	0.142159	0.187861
16529	Kcnk5	ENSMUSG00000023243	potassium channel, subfamily K, member 5	0.659769	-0.198012	0	0.019084	0.711462	1	1.59427	1.00815	1.0637	1.14269	3.37795	3.2184	4.15972	3.85956
16534	Kcnn4	ENSMUSG00000054342	potassium intermediate/small conductance calcium-activated channel, subfamily N, member 4	0.0448333	-0.941236	1	0.156312	-0.181786	0	0.925041	1.22183	1.70237e-05	0.264386	0.130978	0.232609	1.19167e-06	1.45711e-05
16541	Napsa	ENSMUSG00000002204	napsin A aspartic peptidase	0.206643	-0.690286	0	0.00924997	-0.666941	1	1.68198	2.14666	0.775939	1.67212	0.957357	1.03431	0.401818	0.255964
16542	Kdr	ENSMUSG00000062960	kinase insert domain protein receptor	0.0228529	-1.4599	1	0.242541	-0.326468	0	4.15785	4.74831	2.96532	3.02105	3.70306	3.13202	3.05499	3.12715
16543	Mdfic	ENSMUSG00000041390	MyoD family inhibitor domain containing	0.0153079	-1.38634	1	0.264636	-0.709451	0	4.74726	4.92898	3.62101	3.28256	0.981178	3.50002	2.40173	0.660573
16548	Khk	ENSMUSG00000029162	ketohexokinase	0.0271314	1.1732	1	0.037379	-0.616302	1	1.29546	1.03811	2.16732	2.51266	2.45148	2.04603	1.62547	1.63943
16554	Kif13b	ENSMUSG00000060012	kinesin family member 13B	0.0490206	-0.653232	1	0.787081	-0.0624992	0	3.88131	3.69354	3.12428	3.14411	3.21023	3.01326	2.99239	3.10611
16558	Kif16b	ENSMUSG00000038844	kinesin family member 16B	0.010465	0.702347	1	0.10951	-0.469979	0	2.12242	2.07407	2.79935	2.80183	1.65733	1.12259	0.862501	0.977462
16561	Kif1b	ENSMUSG00000063077	kinesin family member 1B	0.01037	1.3002	1	0.0758596	-0.366982	0	3.40839	3.55251	4.68618	4.87512	1.83421	2.02067	1.49804	1.62287
16562	Kif1c	ENSMUSG00000020821	kinesin family member 1C	0.0368606	0.906667	1	0.108455	-0.220233	0	2.54157	2.69643	3.65799	3.39334	2.14676	2.24144	1.95476	1.99298
16568	Kif3a	ENSMUSG00000018395	kinesin family member 3A	0.0258327	-0.692937	1	0.0139305	-0.426676	0	2.60198	2.58491	1.84409	1.95693	1.19898	1.22524	0.817068	0.753802
16569	Kif3b	ENSMUSG00000027475	kinesin family member 3B	0.0369098	-0.87374	1	0.0256797	-0.436367	0	3.58636	3.57906	2.56816	2.84978	2.50777	2.54084	2.02538	2.15049
16570	Kif3c	ENSMUSG00000020668	kinesin family member 3C	0.0273245	1.60232	1	0.428303	-0.140967	0	1.18972	1.33145	3.26844	2.45737	0.199361	0.423784	0.127326	0.213885
16570	Kif3c	ENSMUSG00000020668	kinesin family member 3C	0.0444763	0.846059	1	0.673575	0.0172655	0	0.32572	0.194375	1.24705	0.965167	0.0286724	0.0474475	0.0489359	0.0617151
16570	Kif3c	ENSMUSG00000020668	kinesin family member 3C	0.00792898	1.34567	1	NaN	NaN	0	0.402385	0.562528	1.76476	1.89149	0.141332	0.0543428	0	0.246229
16582	Kifc3	ENSMUSG00000031788	kinesin family member C3	0.0478573	-0.952234	1	0.0086075	-1.05837	1	2.44775	2.51207	1.31383	1.74152	2.44992	2.89815	1.72349	1.50784
16582	Kifc3	ENSMUSG00000031788	kinesin family member C3	0.0413072	-0.76635	1	0.00467619	-1.03329	1	1.65411	1.72426	1.03305	0.812621	2.26523	2.33502	1.1165	1.41717
16582	Kifc3	ENSMUSG00000031788	kinesin family member C3	0.0308562	-0.530873	0	0.0133278	-0.732806	1	0.841649	0.817223	0.265735	0.331391	0.901075	0.834988	5.13599e-08	0.270451
16589	Uhmk1	ENSMUSG00000026667	U2AF homology motif (UHM) kinase 1	0.0362785	-1.06994	1	0.822845	0.120512	0	1.27934	1.30971	0.00329847	0.445875	0.0285795	0.682893	0.92697	0.0255272
16594	Klc2	ENSMUSG00000024862	kinesin light chain 2	0.021544	1.04259	1	0.926711	-0.0363136	0	2.02174	1.90738	3.12699	2.88731	1.32809	1.57051	1.30024	1.52573
16594	Klc2	ENSMUSG00000024862	kinesin light chain 2	0.0317329	1.1851	1	0.00838702	-0.569119	0	2.07075	2.31555	3.59684	3.15966	1.82051	1.76237	1.1829	1.26174
16596	Klf1	ENSMUSG00000054191	Kruppel-like factor 1 (erythroid)	0.787025	-0.0201998	0	0.00444274	0.70388	1	0.187554	0.183345	0.150415	0.180084	1.48397	1.38019	2.13773	2.13418
16599	Klf3	ENSMUSG00000029178	Kruppel-like factor 3 (basic)	0.00368256	-0.819947	1	0.241567	-0.168339	0	4.06807	4.04372	3.23966	3.23223	3.68407	3.53749	3.43771	3.44718
16625	Serpina3c	ENSMUSG00000066361	serine (or cysteine) peptidase inhibitor, clade A, member 3C	0.0260252	-1.00811	1	0.34777	0.205481	0	7.33224	7.20729	6.13053	6.39279	0.129783	0.0456163	0.467954	0.118407
16646	Kpna1	ENSMUSG00000022905	karyopherin (importin) alpha 1	0.00451791	1.21439	1	0.277647	-0.164955	0	3.57967	3.54908	4.73153	4.826	3.36607	3.5226	3.24744	3.31131
16648	Kpna3	ENSMUSG00000021929	karyopherin (importin) alpha 3	0.0181042	0.975512	1	0.0530123	-0.345534	0	4.00393	4.10945	4.95204	5.11236	3.63773	3.57593	3.19842	3.32417
16649	Kpna4	ENSMUSG00000027782	karyopherin (importin) alpha 4	0.00554593	2.13009	1	0.894469	-0.0336331	0	1.00926	1.25752	3.4135	3.11346	1.90881	2.04698	1.87975	2.00877
16668	Krt18	ENSMUSG00000023043	keratin 18	0.057753	0.139692	0	0.0440554	-0.664407	1	0.0271049	0.0264633	0.163619	0.169334	7.52133	7.61483	6.63423	7.17312
16669	Krt19	ENSMUSG00000020911	keratin 19	0.82827	-0.141479	0	0.00821858	-1.16726	1	1.5224	0.704607	1.05904	0.885009	2.04241	1.65157	0.448386	0.911081
16691	Krt8	ENSMUSG00000049382	keratin 8	0.210969	0.264618	0	0.0327402	-0.787879	1	0.0210673	0.0205676	0.355514	0.215358	8.04748	7.9028	6.87519	7.49933
16706	Ksr1	ENSMUSG00000018334	kinase suppressor of ras 1	0.00263918	-1.39419	1	0.119922	-0.326743	0	2.81977	2.88774	1.43197	1.48717	0.89863	0.639583	0.476387	0.40834
16706	Ksr1	ENSMUSG00000018334	kinase suppressor of ras 1	0.000592105	5.05902	1	0.874616	0.0306128	0	5.12148e-05	0.324422	5.12543	5.31709	3.60669e-05	0.0641288	0.00229042	0.1231
16709	Ktn1	ENSMUSG00000021843	kinectin 1	0.00485126	1.99729	1	0.66234	-0.0214924	0	1.65916	1.35156	3.48284	3.52246	0.895312	0.875346	0.874208	0.853466
16709	Ktn1	ENSMUSG00000021843	kinectin 1	0.0328983	1.17813	1	0.754058	-0.128315	0	1.67329	1.94681	3.20325	2.77311	0.631187	0.00106492	0.375622	4.18382e-07
16709	Ktn1	ENSMUSG00000021843	kinectin 1	0.0247043	-1.14649	1	0.144427	-0.209828	0	2.00028	1.79894	0.912228	0.594025	1.31348	1.32584	1.17209	1.04757
16709	Ktn1	ENSMUSG00000021843	kinectin 1	0.00936495	2.09679	1	0.326786	0.23152	0	0.520313	0.0214489	2.22699	2.50834	0.117929	0.000787342	0.0908476	0.490908
16709	Ktn1	ENSMUSG00000021843	kinectin 1	0.00919093	1.59047	1	0.9788	-0.0185928	0	0.0061915	0.343692	1.75883	1.77199	2.23618e-06	0.426062	0.274288	0.114591
16709	Ktn1	ENSMUSG00000021843	kinectin 1	0.0110938	1.17555	1	0.187785	-0.124758	0	1.01935	1.14266	2.17845	2.33467	0.77885	0.821891	0.655205	0.696019
16716	Ky	ENSMUSG00000035606	kyphoscoliosis peptidase	0.000165261	5.50103	1	0.825568	-0.0132301	0	0.00654766	0.0326913	5.60776	5.43353	0.0305658	0.0517727	0.0189272	0.0369511
16765	Stmn1	ENSMUSG00000028832	stathmin 1	0.0582609	-1.38741	0	0.00438197	-0.832137	1	5.12027	5.19375	3.18417	4.35502	3.92492	3.82164	2.97672	3.10556
16768	Lag3	ENSMUSG00000030124	lymphocyte-activation gene 3	0.0161089	-0.97053	1	0.0958335	-0.281211	0	2.48379	2.65269	1.60629	1.58913	0.681488	0.833176	0.490035	0.462207
16777	Lamb1	ENSMUSG00000002900	laminin B1	0.0353951	-0.756239	1	0.0208254	-0.806072	1	5.7424	5.55298	4.90923	4.87368	2.38709	2.04514	1.23837	1.58171
16779	Lamb2	ENSMUSG00000052911	laminin, beta 2	0.999305	0.000957972	0	0.0249561	-0.739264	1	5.46566	5.32713	5.37187	5.42284	2.10245	1.64979	1.12176	1.15194
16780	Lamb3	ENSMUSG00000026639	laminin, beta 3	0.159275	-1.07799	0	0.0152247	-1.40681	1	2.23346	1.82242	0.00054977	1.89935	2.47917	2.24987	0.275057	1.64035
16782	Lamc2	ENSMUSG00000026479	laminin, gamma 2	0.292312	0.218962	0	0.00578284	-0.621279	1	0.869895	0.774576	1.10145	0.980947	0.746642	0.695385	0.0618508	0.137619
16790	Anpep	ENSMUSG00000039062	alanyl (membrane) aminopeptidase	0.0307415	-0.844298	1	0.317696	-0.34988	0	3.59643	3.80387	2.89087	2.82083	3.08617	2.41571	2.19792	2.6042
16790	Anpep	ENSMUSG00000039062	alanyl (membrane) aminopeptidase	0.588418	-0.355078	0	0.00450216	2.02053	1	1.82171	2.64604	1.34146	2.41613	1.4249	0.000452673	2.57224	2.89417
16792	Laptm5	ENSMUSG00000028581	lysosomal-associated protein transmembrane 5	0.06124	-1.07802	0	0.00632211	-0.977191	1	5.77265	6.16866	4.59296	5.19232	4.06205	3.75002	2.98597	2.87172
16796	Lasp1	ENSMUSG00000038366	LIM and SH3 protein 1	0.00687709	-1.02378	1	0.0881025	-0.413144	0	6.37311	6.39301	5.31527	5.4033	5.45076	5.76063	5.12831	5.25679
16797	Lat	ENSMUSG00000030742	linker for activation of T cells	0.0177834	-1.39962	1	0.450784	-0.216587	0	2.21076	1.97299	0.504384	0.880136	0.327493	0.805968	0.278744	0.421543
16800	Arhgef2	ENSMUSG00000028059	rho/rac guanine nucleotide exchange factor (GEF) 2	0.0181122	-1.36234	1	0.0694752	-0.622291	0	2.94417	3.26153	1.59804	1.883	1.2487	0.693847	0.549905	0.148065
16800	Arhgef2	ENSMUSG00000028059	rho/rac guanine nucleotide exchange factor (GEF) 2	0.0442457	-0.720214	1	0.35151	-0.319778	0	2.52742	2.67208	1.80078	1.95829	1.19568	0.480682	0.631624	0.405178
16801	Arhgef1	ENSMUSG00000040940	Rho guanine nucleotide exchange factor (GEF) 1	0.0106598	-0.967336	1	0.44442	-0.242275	0	4.54532	4.61419	3.56683	3.65801	3.47788	2.88774	2.85552	3.02556
16801	Arhgef1	ENSMUSG00000040940	Rho guanine nucleotide exchange factor (GEF) 1	0.313995	-0.329561	0	0.0296462	0.758119	1	0.940534	0.560967	0.468504	0.373874	0.00101901	0.000282203	1.03188	0.485665
16814	Lbx1	ENSMUSG00000025216	ladybird homeobox homolog 1 (Drosophila)	0.00018373	4.14023	1	NaN	NaN	0	0.0896796	0.0444653	4.24954	4.16506	0	0	0	0
16818	Lck	ENSMUSG00000000409	lymphocyte protein tyrosine kinase	0.0492211	-1.37004	1	0.112293	-0.435139	0	2.02097	1.62038	0.000389977	0.900863	0.592826	0.731588	0.452863	0.001272
16819	Lcn2	ENSMUSG00000026822	lipocalin 2	0.0297763	-1.77863	1	0.000525316	-3.17985	1	3.04131	3.28438	0.866764	1.90166	5.91724	5.74514	2.0168	3.28588
16819	Lcn2	ENSMUSG00000026822	lipocalin 2	0.677072	0.139763	0	0.0409071	-0.631775	1	0.122319	0.450802	0.408568	0.444079	0.991663	0.528655	0.12424	0.132529
16822	Lcp2	ENSMUSG00000002699	lymphocyte cytosolic protein 2	0.052703	-0.909574	0	0.0083787	-0.587234	1	2.42106	2.68281	1.47475	1.80997	1.57413	1.46744	0.926743	0.940355
16825	Ldb1	ENSMUSG00000025223	LIM domain binding 1	0.00789963	-0.858931	1	0.965145	-0.0131364	0	3.84943	3.8022	2.94589	2.98788	2.64585	2.76436	2.64697	2.73697
16825	Ldb1	ENSMUSG00000025223	LIM domain binding 1	0.0291493	-0.810763	1	0.805331	0.0853953	0	4.01086	3.98413	3.09287	3.2806	2.91309	3.06372	3.29671	2.85089
16826	Ldb2	ENSMUSG00000039706	LIM domain binding 2	0.0318861	-1.50928	1	0.482904	-0.182696	0	2.39957	2.62363	1.4012	0.603448	1.20237	0.809509	0.771482	0.875009
16826	Ldb2	ENSMUSG00000039706	LIM domain binding 2	0.0308133	-0.70885	1	0.268612	-0.222245	0	0.971066	0.925168	0.307481	0.171053	0.503654	0.210253	0.126438	0.142979
16828	Ldha	ENSMUSG00000063229	lactate dehydrogenase A	0.0148897	1.10905	1	0.233695	-0.30782	0	8.78866	8.83435	10.0295	9.81156	9.06412	9.21552	8.59966	9.06434
16828	Ldha	ENSMUSG00000063229	lactate dehydrogenase A	0.0297537	0.997935	1	0.0485225	-0.561885	0	2.74743	2.49658	3.7187	3.52118	2.814	3.04882	2.2046	2.53445
16828	Ldha	ENSMUSG00000063229	lactate dehydrogenase A	0.0271244	1.49958	1	0.481933	0.170814	0	1.20733	0.754551	2.20121	2.75984	0.829933	0.497487	0.902519	0.766529
16828	Ldha	ENSMUSG00000063229	lactate dehydrogenase A	0.0266847	1.19754	1	0.701884	0.142252	0	2.05192	2.39409	3.56269	3.27838	1.86094	2.38411	2.04827	2.48128
16832	Ldhb	ENSMUSG00000030246	lactate dehydrogenase B	0.520047	-0.145241	0	0.000522094	-1.1975	1	5.42778	5.24319	5.23488	5.1456	2.71412	2.75332	1.57543	1.497
16834	Cog1	ENSMUSG00000018661	component of oligomeric golgi complex 1	0.041119	1.2237	1	NaN	NaN	0	0.708587	0.68618	2.25592	1.58625	0.220949	0.552297	0.441287	0
16840	Cnmd	ENSMUSG00000022025	chondromodulin	0.429617	0.169953	0	0.00411943	1.60881	1	0.315229	0.150665	0.443224	0.362575	0.312717	0.496313	2.42132	1.60533
16840	Cnmd	ENSMUSG00000022025	chondromodulin	0.783627	-0.0510618	0	0.003151	2.01148	1	0.0628838	0.123	6.98264e-08	0.0837598	0.966159	0.584756	3.33938	2.2345
16848	Lfng	ENSMUSG00000029570	LFNG O-fucosylpeptide 3-beta-N-acetylglucosaminyltransferase	0.00905998	-1.76035	1	0.199561	-0.251616	0	4.41679	4.80519	2.78165	2.91963	1.71267	1.46078	1.29553	1.37468
16852	Lgals1	ENSMUSG00000068220	lectin, galactose binding, soluble 1	0.30255	-0.224759	0	0.00452515	-1.94467	1	9.3486	9.44884	9.10507	9.24285	7.19274	7.11713	4.54559	5.87494
16854	Lgals3	ENSMUSG00000050335	lectin, galactose binding, soluble 3	0.0674363	-1.62017	0	0.000673852	-2.03887	1	6.64103	7.04891	4.33703	6.11258	3.79368	3.3184	1.47366	1.56069
16854	Lgals3	ENSMUSG00000050335	lectin, galactose binding, soluble 3	0.043783	-2.36145	1	0.000160541	-1.88044	1	6.49062	7.35816	3.47134	5.65454	2.83162	2.83778	1.02537	0.883152
16874	Lhx6	ENSMUSG00000026890	LIM homeobox protein 6	0.423162	-0.195175	0	0.00876057	-1.28551	1	0.767106	0.616726	0.585609	0.407873	1.66452	1.6933	6.99705e-06	0.786798
16880	Lifr	ENSMUSG00000054263	leukemia inhibitory factor receptor	0.68637	-0.0810136	0	0.0277429	0.900946	1	0.237999	0.356306	0.166119	0.266159	0.461188	0.632172	1.82151	1.07374
16880	Lifr	ENSMUSG00000054263	leukemia inhibitory factor receptor	0.327923	-0.356917	0	0.00196677	1.83237	1	1.05522	0.571036	0.403335	0.509091	3.47082	3.69618	5.75479	5.07696
16881	Lig1	ENSMUSG00000056394	ligase I, DNA, ATP-dependent	0.0511399	-0.752063	0	0.0229745	-1.0818	1	1.69739	1.8443	0.904928	1.13263	1.61389	1.56148	1.0109	0.000867412
16885	Limk1	ENSMUSG00000029674	LIM-domain containing, protein kinase	0.245516	-0.243705	0	0.000414775	-1.7279	1	1.65549	1.54885	1.30833	1.4086	2.1201	1.99718	0.239785	0.421695
16886	Limk2	ENSMUSG00000020451	LIM motif-containing protein kinase 2	0.0458995	-1.15789	1	0.17917	-0.178088	0	3.34139	3.36856	1.8717	2.52247	0.120995	0.23522	7.30004e-07	3.92408e-05
16889	Lipa	ENSMUSG00000024781	lysosomal acid lipase A	0.0317817	-1.56023	1	0.0275601	-0.829617	1	5.29438	5.71634	3.56029	4.32997	6.76381	6.65516	5.56801	6.19173
16904	Gzmm	ENSMUSG00000054206	granzyme M (lymphocyte met-ase 1)	0.0144217	0.998324	1	0.788823	-0.055269	0	0.388964	0.2403	1.34943	1.27648	0.0459618	0.186584	2.55357e-06	0.122005
16905	Lmna	ENSMUSG00000028063	lamin A	0.0813338	-0.765376	0	0.0140335	-0.618922	1	5.26108	5.14716	4.22704	4.65045	4.01429	4.03281	3.3097	3.49955
16905	Lmna	ENSMUSG00000028063	lamin A	0.0860462	-0.975082	0	0.00390828	-1.05628	1	6.10698	5.68001	4.58433	5.2525	3.72962	3.7426	2.53651	2.82314
16909	Lmo2	ENSMUSG00000032698	LIM domain only 2	0.0429495	-1.57204	1	0.00382242	-1.02661	1	3.10938	3.2975	1.06686	2.19594	1.43916	1.31109	0.462831	0.234196
16911	Lmo4	ENSMUSG00000028266	LIM domain only 4	0.0369141	-0.89399	1	0.158605	0.730582	0	5.29913	5.31739	4.26615	4.56239	0.00529624	1.71226	1.69629	1.48242
16911	Lmo4	ENSMUSG00000028266	LIM domain only 4	0.0474524	-0.787779	1	0.0632691	-0.524528	0	5.72783	5.77503	4.82557	5.10174	3.01431	2.67252	2.18898	2.4488
16911	Lmo4	ENSMUSG00000028266	LIM domain only 4	0.0265075	-0.931014	1	NaN	NaN	0	2.0571	1.98623	1.20611	0.975194	0	7.68954e-06	1.34459e-05	1.12241e-05
16911	Lmo4	ENSMUSG00000028266	LIM domain only 4	0.00176651	-0.927681	1	0.919704	-0.0564152	0	2.36089	2.36278	1.42558	1.44273	7.32747e-15	0.524317	6.00161e-08	0.411487
16912	Psmb9	ENSMUSG00000096727	proteasome (prosome, macropain) subunit, beta type 9 (large multifunctional peptidase 2)	0.0371784	-0.811308	1	0.05997	-0.575614	0	4.36729	4.58795	3.71222	3.62041	4.22896	4.4904	3.56617	4.00196
16912	Psmb9	ENSMUSG00000096727	proteasome (prosome, macropain) subunit, beta type 9 (large multifunctional peptidase 2)	0.988276	0.0129833	0	0.0227274	0.916564	1	0.810713	0.676468	0.860562	0.652586	5.85734e-09	0.57434	1.01154	1.39593
16913	Psmb8	ENSMUSG00000024338	proteasome (prosome, macropain) subunit, beta type 8 (large multifunctional peptidase 7)	0.0332063	-1.35905	1	0.991239	-0.0132078	0	4.04721	3.92179	2.96728	2.28363	3.08131	2.49336	2.96076	2.58749
16913	Psmb8	ENSMUSG00000024338	proteasome (prosome, macropain) subunit, beta type 8 (large multifunctional peptidase 7)	0.025448	-0.835184	1	0.135914	-0.269139	0	4.89741	4.99157	4.03339	4.18522	3.98109	4.17714	3.82949	3.79046
16923	Sh2b3	ENSMUSG00000042594	SH2B adaptor protein 3	0.00598712	-0.804595	1	0.381289	-0.19794	0	3.53066	3.54031	2.75088	2.7109	2.51516	2.18	2.23943	2.05985
16924	Lnx1	ENSMUSG00000029228	ligand of numb-protein X 1	0.0391816	-0.898731	1	0.647739	0.102808	0	1.99495	2.23858	1.32003	1.11603	0.473471	0.229177	0.515964	0.3923
16948	Lox	ENSMUSG00000024529	lysyl oxidase	0.0182092	-1.51128	1	0.0255224	-0.352775	0	5.98797	5.80984	4.13691	4.63835	0.409471	0.474897	0.0727991	0.106019
16948	Lox	ENSMUSG00000024529	lysyl oxidase	0.0306444	-1.74938	1	0.769183	-0.0229936	0	4.80776	4.13466	2.31261	3.13104	0.0459941	1.51483e-06	1.55811e-06	6.76622e-06
16949	Loxl1	ENSMUSG00000032334	lysyl oxidase-like 1	0.182966	-0.530122	0	0.00712592	-1.18212	1	5.79661	5.62756	4.95291	5.41102	2.27166	1.74891	0.716276	0.940056
16952	Anxa1	ENSMUSG00000024659	annexin A1	0.058059	-0.97356	0	0.00669635	-1.21592	1	7.99085	7.88507	6.69743	7.23137	3.00467	2.52581	1.38495	1.7137
16956	Lpl	ENSMUSG00000015568	lipoprotein lipase	0.109433	-0.638527	0	0.000614431	-1.57442	1	10.206	10.1413	9.33742	9.73287	3.49119	3.28406	1.86442	1.76198
16971	Lrp1	ENSMUSG00000040249	low density lipoprotein receptor-related protein 1	0.0449879	-0.717103	1	0.2903	0.160059	0	6.09511	5.91669	5.34927	5.22833	6.07942	5.99145	6.26852	6.12247
16971	Lrp1	ENSMUSG00000040249	low density lipoprotein receptor-related protein 1	0.0356602	-1.30516	1	0.277834	0.428507	0	3.62227	2.94884	1.94857	2.01222	3.44034	2.7854	3.9315	3.15125
16973	Lrp5	ENSMUSG00000024913	low density lipoprotein receptor-related protein 5	0.0531737	-0.770574	0	0.0406536	-0.771467	1	4.2529	3.95872	3.35193	3.31855	4.41506	4.39608	3.27328	3.99493
16978	Lrrfip1	ENSMUSG00000026305	leucine rich repeat (in FLII) interacting protein 1	0.00764993	1.43569	1	0.577568	0.0761624	0	0.398495	0.198485	1.67573	1.79264	0.132399	0.000169762	0.112309	0.172585
16978	Lrrfip1	ENSMUSG00000026305	leucine rich repeat (in FLII) interacting protein 1	0.0274365	-1.15767	1	0.112176	-0.382282	0	3.51832	3.74427	2.29613	2.65113	3.65439	3.44106	3.02365	3.30724
16978	Lrrfip1	ENSMUSG00000026305	leucine rich repeat (in FLII) interacting protein 1	0.00281448	3.48388	1	NaN	NaN	0	1.43837e-07	8.56961e-09	3.76417	3.20359	1.81632e-13	4.52999e-05	0.000156957	0
16980	Lrrn2	ENSMUSG00000026443	leucine rich repeat protein 2, neuronal	0.0289506	-1.02905	1	NaN	NaN	0	2.02952	1.87532	0.774983	1.07176	0.0811668	0.0296129	0	0
16985	Lsp1	ENSMUSG00000018819	lymphocyte specific 1	0.835448	-0.114605	0	0.0038163	-0.902685	1	4.38646	4.35858	3.96429	4.55154	1.79022	1.79538	0.982679	0.797553
16985	Lsp1	ENSMUSG00000018819	lymphocyte specific 1	0.0211467	1.4964	1	NaN	NaN	0	0.460587	0.307512	1.5974	2.1635	0.49585	3.33067e-16	9.99201e-16	0
16985	Lsp1	ENSMUSG00000018819	lymphocyte specific 1	0.906416	0.0771616	0	0.011088	-0.91004	1	3.39218	3.44708	3.21994	3.77365	1.22189	0.890546	0.0228996	0.269455
16987	Lss	ENSMUSG00000033105	lanosterol synthase	0.679323	-0.214329	0	0.0468127	-0.860751	1	1.26442	0.594876	0.896235	0.534399	1.55741	1.06107	0.00159523	0.895383
16988	Lst1	ENSMUSG00000073412	leukocyte specific transcript 1	0.0606995	-1.07677	0	0.0137129	-0.724627	1	3.38804	3.74714	2.18425	2.7974	2.77032	2.824	2.2085	1.93657
16994	Ltb	ENSMUSG00000024399	lymphotoxin B	0.0470448	-0.970193	1	0.0282374	-0.807844	1	1.16773	1.61265	0.420845	0.419144	1.42399	0.881737	0.482794	0.207243
16998	Ltbp3	ENSMUSG00000024940	latent transforming growth factor beta binding protein 3	0.0240444	-1.22205	1	0.00398	-0.967957	1	7.23814	7.07377	5.73721	6.1306	1.84512	1.61423	0.763876	0.759555
17022	Lum	ENSMUSG00000036446	lumican	0.0370597	-1.69075	1	0.00089478	-1.73338	1	6.51434	6.51917	4.24749	5.40453	3.70401	3.37371	1.71496	1.896
17035	Lxn	ENSMUSG00000047557	latexin	0.0464102	-1.07566	1	0.00689565	-0.695603	1	4.05861	4.02171	2.68613	3.24288	1.3062	1.16776	0.520468	0.562286
17060	Blnk	ENSMUSG00000061132	B cell linker	0.092566	-1.10288	0	0.0448681	-0.602005	1	2.63782	3.32607	1.4337	2.32444	1.85284	1.65982	0.954053	1.3546
17064	Cd93	ENSMUSG00000027435	CD93 antigen	0.0100757	-1.69019	1	0.0290595	-0.709954	1	4.13931	4.51994	2.56474	2.71413	1.81334	1.36798	0.817159	0.944254
17067	Ly6c1	ENSMUSG00000079018	lymphocyte antigen 6 complex, locus C1	0.0477593	-0.673419	1	0.361634	-0.288578	0	7.37558	7.55707	6.75399	6.83181	0.733102	0.333466	0.000186953	0.489225
17067	Ly6c1	ENSMUSG00000079018	lymphocyte antigen 6 complex, locus C1	0.00700118	-0.799734	1	0.599092	0.189902	0	5.01466	5.05716	4.22688	4.24547	0.296228	2.23616e-05	0.676053	1.71681e-06
17067	Ly6c1	ENSMUSG00000079018	lymphocyte antigen 6 complex, locus C1	0.0488515	-0.85323	1	NaN	NaN	0	2.56192	2.69345	1.93329	1.61562	0	0	0	0
17068	Ly6d	ENSMUSG00000034634	lymphocyte antigen 6 complex, locus D	0.0143869	-0.653091	1	4.08087e-05	-4.83192	1	1.09896	1.10403	0.421126	0.475685	6.37663	5.93315	0.950428	1.69551
17069	Ly6e	ENSMUSG00000022587	lymphocyte antigen 6 complex, locus E	0.0172611	-0.827193	1	0.021005	-0.519638	0	2.62712	2.72804	1.81802	1.88275	2.42901	2.55516	2.0287	1.9162
17069	Ly6e	ENSMUSG00000022587	lymphocyte antigen 6 complex, locus E	0.0434212	-0.588878	1	NaN	NaN	0	1.25732	1.2016	0.581543	0.699622	0.3303	0.185648	0	0.147101
17069	Ly6e	ENSMUSG00000022587	lymphocyte antigen 6 complex, locus E	0.12206	-0.646723	0	0.00264339	-0.794441	1	1.91779	2.04405	1.55738	1.11102	1.70507	1.79136	0.97485	0.932695
17069	Ly6e	ENSMUSG00000022587	lymphocyte antigen 6 complex, locus E	0.0124715	-0.775472	1	0.00270687	-0.843901	1	6.07477	6.00502	5.25216	5.27669	5.79968	5.68933	4.92024	4.88097
17069	Ly6e	ENSMUSG00000022587	lymphocyte antigen 6 complex, locus E	0.0276571	-0.680237	1	0.00331924	-0.830502	1	8.20618	8.302	7.54076	7.60695	8.09237	8.06725	7.31333	7.18529
17069	Ly6e	ENSMUSG00000022587	lymphocyte antigen 6 complex, locus E	0.235145	-0.583904	0	0.0349778	-0.82907	1	2.00888	2.83804	1.7788	1.90031	2.2164	1.46471	1.04434	0.978628
17069	Ly6e	ENSMUSG00000022587	lymphocyte antigen 6 complex, locus E	0.0218265	-0.793169	1	0.0620933	-0.406928	0	1.16521	1.07249	0.374778	0.276585	1.12965	0.958169	0.555389	0.718577
17075	Epcam	ENSMUSG00000045394	epithelial cell adhesion molecule	NaN	NaN	0	0.00160602	-1.58414	1	0.0552598	0.0361995	0	0.0405266	2.5858	2.15944	0.715763	0.861196
17083	Tmed1	ENSMUSG00000032180	transmembrane p24 trafficking protein 1	0.0443295	0.859885	1	0.787727	0.0881871	0	0.421229	0.614618	1.24961	1.50601	0.423911	0.75355	0.530619	0.823215
17084	Ly86	ENSMUSG00000021423	lymphocyte antigen 86	0.0562179	-1.23388	0	0.00148817	-1.10519	1	4.36106	4.68014	2.86813	3.7053	2.96964	2.86175	1.86828	1.75273
17085	Ly9	ENSMUSG00000004707	lymphocyte antigen 9	0.0878691	-1.00747	0	0.00253019	-1.08412	1	1.72936	2.44405	0.829453	1.32903	1.32873	1.10534	0.133558	0.132285
17095	Lyl1	ENSMUSG00000034041	lymphoblastomic leukemia 1	0.0498253	-0.88138	1	0.514803	-0.0821605	0	3.49586	3.71091	2.56734	2.87667	0.780316	0.671221	0.677646	0.60957
17096	Lyn	ENSMUSG00000042228	LYN proto-oncogene, Src family tyrosine kinase	0.0301441	-1.27096	1	0.74184	-0.0524769	0	3.5444	3.73689	2.10836	2.63101	2.80748	2.92266	2.84382	2.78137
17101	Lyst	ENSMUSG00000019726	lysosomal trafficking regulator	0.0158916	-0.687354	1	0.271619	-0.245358	0	2.15597	2.22428	1.50101	1.50453	2.03161	1.66962	1.58173	1.62879
17105	Lyz2	ENSMUSG00000069516	lysozyme 2	0.111687	-0.879296	0	0.00433522	-1.21821	1	8.44279	8.73775	7.32735	8.09461	6.4395	6.01365	4.95779	5.05895
17112	Tm4sf1	ENSMUSG00000027800	transmembrane 4 superfamily member 1	0.0235378	-1.11659	1	0.0824167	-0.703399	0	3.39076	3.71386	2.38402	2.4874	1.69464	0.886515	0.913106	0.26125
17112	Tm4sf1	ENSMUSG00000027800	transmembrane 4 superfamily member 1	0.0387455	-0.987288	1	0.0846722	-0.641311	0	4.51557	4.59812	3.37823	3.76088	3.30521	2.99814	2.10363	2.9171
17112	Tm4sf1	ENSMUSG00000027800	transmembrane 4 superfamily member 1	0.0321598	-1.56358	1	0.610541	-0.183651	0	3.33483	4.14781	2.35722	1.99826	1.57205	2.04686	1.3579	1.89371
17117	Amacr	ENSMUSG00000022244	alpha-methylacyl-CoA racemase	0.568521	-0.308168	0	0.0095134	0.677575	1	1.12204	0.212854	0.276317	0.442245	2.55142	2.62795	3.34641	3.18811
17118	Marcks	ENSMUSG00000069662	myristoylated alanine rich protein kinase C substrate	0.0639952	-0.63478	0	0.00656893	-0.839197	1	5.63446	5.85673	5.08123	5.1404	3.23712	3.02794	2.24252	2.34414
17122	Mxd4	ENSMUSG00000037235	Max dimerization protein 4	0.0353525	-0.842128	1	0.163251	-0.177151	0	5.57941	5.62059	4.63542	4.88032	4.569	4.66242	4.41922	4.4579
17125	Smad1	ENSMUSG00000031681	SMAD family member 1	0.0369451	-0.888213	1	0.792864	-0.069679	0	3.49319	3.77819	2.78018	2.71477	2.76084	2.52686	2.49152	2.65682
17127	Smad3	ENSMUSG00000032402	SMAD family member 3	0.0188395	0.961841	1	0.145072	-0.318152	0	3.63928	3.46146	4.54764	4.47678	2.52288	2.21559	2.04781	2.05436
17130	Smad6	ENSMUSG00000036867	SMAD family member 6	0.0280161	-1.24124	1	0.935079	-0.0542897	0	3.95212	3.79267	2.39463	2.86768	2.47805	2.06021	1.86132	2.56836
17132	Maf	ENSMUSG00000055435	avian musculoaponeurotic fibrosarcoma oncogene homolog	0.00682157	1.20275	1	0.0968398	-0.396794	0	3.12623	3.18838	4.29894	4.42118	1.871	1.56272	1.25516	1.38497
17132	Maf	ENSMUSG00000055435	avian musculoaponeurotic fibrosarcoma oncogene homolog	0.034922	0.823608	1	0.24959	-0.313824	0	3.14441	3.33256	3.99324	4.13095	2.71024	2.24595	2.0173	2.31125
17150	Mfap2	ENSMUSG00000060572	microfibrillar-associated protein 2	0.0761329	-1.05095	0	0.0191845	-0.668138	1	4.83622	4.55677	3.25393	4.03715	0.839238	0.549684	8.43974e-06	0.0526372
17155	Man1a	ENSMUSG00000003746	mannosidase 1, alpha	0.0483163	-0.679119	1	0.351156	-0.140556	0	4.71463	4.62557	3.89929	4.08267	5.51372	5.33997	5.28306	5.28952
17158	Man2a1	ENSMUSG00000024085	mannosidase 2, alpha 1	0.0478226	-0.648816	1	0.886381	-0.062464	0	3.78093	3.75971	3.21117	3.03184	5.14143	4.67827	4.96271	4.73206
17159	Man2b1	ENSMUSG00000005142	mannosidase 2, alpha B1	0.0350901	-1.04901	1	0.0806865	-0.358836	0	6.24841	6.15356	4.95161	5.35236	5.5891	5.36295	5.11863	5.11575
17160	Man2b2	ENSMUSG00000029119	mannosidase 2, alpha B2	0.0578754	-0.989488	0	0.0216566	-0.626678	1	5.51815	5.16995	4.13362	4.5755	4.69101	4.44211	3.87812	4.00165
17165	Mapkapk5	ENSMUSG00000029454	MAP kinase-activated protein kinase 5	0.0445025	-1.05892	1	0.0233398	-1.31395	1	1.03787	1.42491	0.344908	3.90965e-05	1.96646	2.2318	1.56368	0.00668654
17165	Mapkapk5	ENSMUSG00000029454	MAP kinase-activated protein kinase 5	0.0341694	0.783669	1	0.290641	0.13625	0	2.54611	2.64678	3.46805	3.29218	2.40932	2.51956	2.63061	2.57076
17178	Fxyd3	ENSMUSG00000057092	FXYD domain-containing ion transport regulator 3	NaN	NaN	0	0.00580102	-1.14244	1	0	0	0	8.49747e-10	1.45869	1.21159	0.385239	0.000155661
17181	Matn2	ENSMUSG00000022324	matrilin 2	0.091531	-0.676329	0	0.00278265	-0.734241	1	4.19779	3.85754	3.26953	3.43315	1.06061	0.993065	0.2729	0.312297
17184	Matr3	ENSMUSG00000037236	matrin 3	0.952419	0.0623697	0	0.00464342	0.725477	1	0.432034	1.17974	0.694948	1.04157	1.68795e-10	5.3524e-09	0.783918	0.667035
17187	Max	ENSMUSG00000059436	Max protein	0.0208858	-0.717471	1	0.08629	-0.332775	0	4.36591	4.43366	3.64539	3.71924	3.52473	3.36096	3.05009	3.17005
17189	Mb	ENSMUSG00000018893	myoglobin	0.00239611	6.4156	1	NaN	NaN	0	0.286724	0.342868	5.78696	7.67382	0	0.151031	0.163097	0
17189	Mb	ENSMUSG00000018893	myoglobin	0.00217845	6.57743	1	NaN	NaN	0	3.08736e-06	6.37671e-07	5.63253	7.52235	0	3.86642e-06	1.30997e-10	0.0955318
17190	Mbd1	ENSMUSG00000024561	methyl-CpG binding domain protein 1	0.565913	-0.311392	0	0.0377718	0.969349	1	1.6746	0.937756	1.28078	0.708795	1.59826	1.56308	3.11838	1.98165
17192	Mbd3	ENSMUSG00000035478	methyl-CpG binding domain protein 3	0.101015	-0.78017	0	0.0485406	0.803966	1	1.07592	0.508216	0.000429161	0.0233701	0.00297352	0.778664	0.961391	1.42818
17194	Mbl1	ENSMUSG00000037780	mannose-binding lectin (protein A) 1	NaN	NaN	0	0.0206183	0.625319	1	0.326207	3.82314e-06	0	0.2972	4.4599	4.65291	5.27221	5.09124
17196	Mbp	ENSMUSG00000041607	myelin basic protein	0.0307824	-0.863038	1	0.0254997	-0.524567	0	2.88144	3.11105	2.14018	2.12623	0.819075	0.616332	0.184706	0.201569
17200	Mc2r	ENSMUSG00000045569	melanocortin 2 receptor	0.0142264	-0.934402	1	NaN	NaN	0	4.65373	4.61146	3.63338	3.763	0	0	0	0
17207	Mcf2l	ENSMUSG00000031442	mcf.2 transforming sequence-like	0.0350488	-1.01165	1	0.770402	-0.0233738	0	1.60181	1.73909	0.481625	0.835964	0.0467657	3.9097e-08	8.25222e-10	1.80336e-05
17215	Mcm3	ENSMUSG00000041859	minichromosome maintenance complex component 3	0.0519782	-1.03721	0	0.00830054	-0.69614	1	2.82797	2.8622	1.52444	2.0913	2.17894	2.14581	1.38368	1.54879
17215	Mcm3	ENSMUSG00000041859	minichromosome maintenance complex component 3	0.0314496	-0.775389	1	0.20865	0.369416	0	1.14458	1.27829	0.373816	0.498275	7.83383e-09	0.62788	0.648809	0.717903
17216	Mcm2	ENSMUSG00000002870	minichromosome maintenance complex component 2	0.560703	-0.212327	0	0.0143491	-0.9174	1	2.21129	2.32124	1.84509	2.26279	2.14909	2.05351	0.937081	1.43071
17217	Mcm4	ENSMUSG00000022673	minichromosome maintenance complex component 4	0.0310994	-0.560007	0	0.0105273	-0.61463	1	2.52715	2.58253	1.96512	2.02455	1.81991	1.80562	1.12516	1.27111
17218	Mcm5	ENSMUSG00000005410	minichromosome maintenance complex component 5	0.0445406	-1.22459	1	0.0493594	-0.795357	1	2.52309	2.53848	0.948155	1.66423	1.68031	1.56002	0.38055	1.26906
17219	Mcm6	ENSMUSG00000026355	minichromosome maintenance complex component 6	0.0624055	-1.12889	0	0.00757938	-0.954688	1	2.99275	3.22058	1.58907	2.36648	2.00961	2.36253	1.21304	1.24973
17222	Anapc1	ENSMUSG00000014355	anaphase promoting complex subunit 1	0.0401477	-0.612072	1	0.0935115	-0.195954	0	3.82548	3.76194	3.12375	3.23953	2.83874	2.80475	2.65448	2.5971
17222	Anapc1	ENSMUSG00000014355	anaphase promoting complex subunit 1	0.0280354	-0.762812	1	0.367554	-0.108433	0	1.58686	1.71837	0.846878	0.932732	1.18033	1.15295	1.11415	1.00226
17222	Anapc1	ENSMUSG00000014355	anaphase promoting complex subunit 1	0.047886	-0.990268	1	0.801005	-0.117818	0	2.4382	2.1439	1.11381	1.48775	1.62826	1.18379	0.926142	1.65027
17228	Cma1	ENSMUSG00000022225	chymase 1, mast cell	0.0487083	-0.708434	1	NaN	NaN	0	4.18846	4.41225	3.60779	3.57605	0.106957	0	0	0.0472797
17242	Mdk	ENSMUSG00000027239	midkine	0.0204457	-1.80822	1	0.169784	-0.737887	0	3.16436	3.12898	0.930802	1.74608	1.8542	0.000597801	0.0079282	0.371098
17248	Mdm4	ENSMUSG00000054387	transformed mouse 3T3 cell double minute 4	0.00434475	-0.630416	1	0.551373	0.193299	0	0.62353	0.637402	5.69853e-05	4.24146e-05	3.33067e-16	0.195492	7.3433e-06	0.582083
17254	Slc3a2	ENSMUSG00000010095	solute carrier family 3 (activators of dibasic and neutral amino acid transport), member 2	0.0445052	-1.05244	1	0.0181716	-0.381781	0	6.47661	6.459	5.15985	5.67089	4.38563	4.32102	3.97517	3.96792
17258	Mef2a	ENSMUSG00000030557	myocyte enhancer factor 2A	0.0325588	-1.25112	1	0.193582	-0.401621	0	1.49358	1.57737	4.63105e-09	0.568707	1.20574	0.665829	0.317659	0.750671
17260	Mef2c	ENSMUSG00000005583	myocyte enhancer factor 2C	0.000944565	3.18141	1	0.865527	0.0243631	0	1.35487	1.50494	4.6821	4.54052	0.18453	0.146804	0.149784	0.230277
17260	Mef2c	ENSMUSG00000005583	myocyte enhancer factor 2C	0.0429302	1.13581	1	0.0463838	-0.38835	0	2.02934	2.46791	3.58318	3.1857	0.842783	0.721805	0.449221	0.338666
17261	Mef2d	ENSMUSG00000001419	myocyte enhancer factor 2D	0.00127013	3.15638	1	0.727558	0.0321231	0	0.292073	0.135764	3.26837	3.47221	6.29015e-08	7.66071e-08	5.1937e-09	0.0642463
17261	Mef2d	ENSMUSG00000001419	myocyte enhancer factor 2D	0.0026268	2.54948	1	0.712394	0.0345959	0	0.373203	0.159842	2.71066	2.92135	6.37671e-07	9.8536e-07	1.4023e-06	0.0691919
17268	Meis1	ENSMUSG00000020160	Meis homeobox 1	0.0328265	0.89274	1	0.0937237	-0.258749	0	0.258642	0.000303991	1.05511	0.989321	0.532225	0.655152	0.347582	0.322297
17281	Fyco1	ENSMUSG00000025241	FYVE and coiled-coil domain containing 1	0.0121559	1.00663	1	0.959719	0.0174679	0	3.75541	3.61326	4.67895	4.70298	3.2298	3.03676	3.10907	3.19242
17283	Men1	ENSMUSG00000024947	multiple endocrine neoplasia 1	0.00274238	1.65215	1	0.0273484	1.09486	1	0.0761939	0.0264076	1.76608	1.64082	0.230756	1.11884	2.15219	1.38712
17283	Men1	ENSMUSG00000024947	multiple endocrine neoplasia 1	0.0105339	-2.25654	1	0.00185403	-1.64741	1	2.04451	2.7373	0.037844	0.230887	1.46471	1.99487	0.13505	0.0297132
17285	Meox1	ENSMUSG00000001493	mesenchyme homeobox 1	0.0217065	-1.11265	1	0.0654294	-0.403292	0	3.04571	3.35232	2.11743	2.05531	0.693384	0.500598	0.119678	0.267719
17289	Mertk	ENSMUSG00000014361	c-mer proto-oncogene tyrosine kinase	0.0415892	-0.73491	1	0.5707	-0.218069	0	2.75114	2.81383	2.14842	1.94672	2.73715	1.90558	2.00402	2.20257
17294	Mest	ENSMUSG00000051855	mesoderm specific transcript	0.0659603	-1.5197	0	0.0171475	-0.93086	1	8.32278	7.9646	5.85288	7.39511	1.40058	1.49853	0.226957	0.810436
17294	Mest	ENSMUSG00000051855	mesoderm specific transcript	0.0323279	-1.50124	1	NaN	NaN	0	2.76587	1.95929	0.763367	0.959323	0	0.18712	0.258914	0
17304	Mfge8	ENSMUSG00000030605	milk fat globule-EGF factor 8 protein	0.0769864	-0.834193	0	0.0042837	-1.20612	1	8.17145	7.94627	7.00068	7.44865	4.4382	4.05917	2.94889	3.13625
17304	Mfge8	ENSMUSG00000030605	milk fat globule-EGF factor 8 protein	0.113191	-1.00132	0	0.0349809	-0.769075	1	7.16872	6.88721	5.48408	6.56921	1.46297	1.30738	0.925415	0.306785
17306	Sypl2	ENSMUSG00000027887	synaptophysin-like 2	0.00020633	6.14337	1	0.683496	-0.0363336	0	0.14544	0.444871	6.40027	6.47678	0.0290959	0.0969716	0.0269367	0.0264635
17306	Sypl2	ENSMUSG00000027887	synaptophysin-like 2	0.0124984	1.32023	1	NaN	NaN	0	0.10154	4.27037e-06	1.50737	1.23464	0	0	0	0
17308	Mgat1	ENSMUSG00000020346	mannoside acetylglucosaminyltransferase 1	0.0253344	-1.02267	1	0.443	-0.21649	0	4.55459	4.84279	3.64787	3.70419	3.35936	3.7937	3.46707	3.253
17312	Clec10a	ENSMUSG00000000318	C-type lectin domain family 10, member A	0.0246347	-0.800374	1	0.892621	0.000137053	0	5.31979	5.36129	4.465	4.61533	3.43357e-05	3.28934e-06	1.12386e-05	0.000300492
17312	Clec10a	ENSMUSG00000000318	C-type lectin domain family 10, member A	0.0129372	-0.840922	1	NaN	NaN	0	3.27234	3.30596	2.49242	2.40404	0.0391147	0.0745601	0	0
17313	Mgp	ENSMUSG00000030218	matrix Gla protein	0.177044	-0.733339	0	0.00232902	-1.85706	1	6.43899	6.33859	5.18661	6.12429	3.74622	2.93076	1.42576	1.5371
17329	Cxcl9	ENSMUSG00000029417	chemokine (C-X-C motif) ligand 9	0.0667476	-1.09988	0	0.0117405	-1.03661	1	4.24937	4.29519	2.76662	3.57817	2.64029	3.11523	1.67259	2.00972
17345	Mki67	ENSMUSG00000031004	antigen identified by monoclonal antibody Ki 67	0.0248741	-1.16793	1	0.00945965	-0.713351	1	2.00307	1.92408	0.602214	0.989069	0.893104	1.08403	0.243518	0.306914
17349	Mlf1	ENSMUSG00000048416	myeloid leukemia factor 1	0.00132152	4.06648	1	0.943027	0.0301639	0	0.845613	0.536031	4.90901	4.60558	0.00106548	0.211119	0.272057	0.000456071
17349	Mlf1	ENSMUSG00000048416	myeloid leukemia factor 1	0.00722506	1.3267	1	NaN	NaN	0	4.32987e-14	9.52178e-07	1.41748	1.23593	0.107563	0	0	0
17349	Mlf1	ENSMUSG00000048416	myeloid leukemia factor 1	0.000221475	6.42138	1	0.854959	-0.0529403	0	0.50477	0.853639	7.14954	7.05162	0.242907	0.00281656	7.79034e-05	0.139765
17355	Aff1	ENSMUSG00000029313	AF4/FMR2 family, member 1	0.0431603	1.37722	1	0.101721	0.471561	0	0.702154	1.59211	2.54548	2.50323	1.70282	1.28093	1.81627	2.1106
17356	Afdn	ENSMUSG00000068036	afadin, adherens junction formation factor	0.0208495	-1.03109	1	0.126582	-0.28486	0	2.56751	2.81393	1.68025	1.63901	2.0733	1.92301	1.63969	1.7869
17356	Afdn	ENSMUSG00000068036	afadin, adherens junction formation factor	0.0358654	-0.855789	1	0.953121	-0.0333272	0	2.58853	2.41203	1.54754	1.74143	1.5696	2.06064	1.78324	1.78034
17356	Afdn	ENSMUSG00000068036	afadin, adherens junction formation factor	0.0287894	-0.651213	1	NaN	NaN	0	1.78944	1.77075	1.18259	1.07517	0	0.634229	0.0973824	0.295142
17356	Afdn	ENSMUSG00000068036	afadin, adherens junction formation factor	0.0378893	-1.10798	1	0.415989	-0.110286	0	2.06472	2.32813	1.30033	0.876569	1.26701	1.12359	1.09775	1.07228
17356	Afdn	ENSMUSG00000068036	afadin, adherens junction formation factor	0.0472386	-0.963137	1	0.950881	-0.0122571	0	4.10389	4.5337	3.40025	3.31107	2.87277	2.78868	2.83884	2.79809
17357	Marcksl1	ENSMUSG00000047945	MARCKS-like 1	0.0577131	-1.148	0	0.00878414	-0.904988	1	4.26407	3.54718	2.59798	2.91726	3.90353	3.56703	2.79312	2.86747
17380	Mme	ENSMUSG00000027820	membrane metallo endopeptidase	0.0637891	-0.907096	0	0.0155533	-0.682612	1	4.41512	4.43303	3.2648	3.76916	2.89121	2.83144	2.05041	2.30701
17380	Mme	ENSMUSG00000027820	membrane metallo endopeptidase	0.0519289	-1.03353	0	0.00565858	-0.955866	1	3.38355	2.91714	1.95891	2.27473	2.09539	1.96582	1.20491	0.944573
17381	Mmp12	ENSMUSG00000049723	matrix metallopeptidase 12	NaN	NaN	0	0.0417183	-0.888585	1	2.08876	3.27219	0	1.89368	1.46162	0.455804	0.0589317	0.081326
17381	Mmp12	ENSMUSG00000049723	matrix metallopeptidase 12	0.0658287	-2.29128	0	0.0038564	-1.9944	1	3.32538	4.94046	0.441832	3.24145	2.92661	1.80497	0.055081	0.687689
17385	Mmp11	ENSMUSG00000000901	matrix metallopeptidase 11	0.0107788	-1.20183	1	0.00448965	-0.405327	0	3.40193	3.26211	2.05529	2.20508	0.621357	0.608094	0.203638	0.215158
17386	Mmp13	ENSMUSG00000050578	matrix metallopeptidase 13	0.188576	-0.385666	0	0.0251489	-0.627771	1	0.81955	0.560812	0.287056	0.321974	0.628087	0.939266	0.138724	0.173086
17387	Mmp14	ENSMUSG00000000957	matrix metallopeptidase 14 (membrane-inserted)	0.0345382	-1.26174	1	0.030124	-0.769074	1	5.87878	5.85652	4.29823	4.91359	4.59707	4.23691	3.42624	3.86959
17390	Mmp2	ENSMUSG00000031740	matrix metallopeptidase 2	0.0748714	-0.90453	0	0.00182979	-1.2634	1	6.89401	6.66803	5.60777	6.14521	2.48292	2.22904	1.05438	1.13079
17390	Mmp2	ENSMUSG00000031740	matrix metallopeptidase 2	0.0130557	-0.869528	1	NaN	NaN	0	3.27075	3.3036	2.36857	2.46672	0.851055	0.695532	0	7.63184e-06
17392	Mmp3	ENSMUSG00000043613	matrix metallopeptidase 3	0.0111114	-2.12924	1	NaN	NaN	0	6.19743	5.90587	3.61736	4.22746	0.157901	0.0829874	0.146654	0
17393	Mmp7	ENSMUSG00000018623	matrix metallopeptidase 7	NaN	NaN	0	0.0119233	-0.614965	1	0	0.0683736	0.0556904	0.0764464	0.863296	0.706957	0.194527	0.145797
17434	Mocs2	ENSMUSG00000015536	molybdenum cofactor synthesis 2	0.00784943	0.928585	1	0.394653	0.0530701	0	0.216269	0.161828	1.08985	1.14542	0.0205846	0.0172186	0.0907558	0.0531875
17436	Me1	ENSMUSG00000032418	malic enzyme 1, NADP(+)-dependent, cytosolic	0.166008	-0.746279	0	0.0132724	-1.62478	1	7.90152	7.93226	6.71873	7.62249	6.40881	6.55447	3.98338	5.73034
17436	Me1	ENSMUSG00000032418	malic enzyme 1, NADP(+)-dependent, cytosolic	0.277978	-0.710486	0	0.0161404	-1.3832	1	1.42126	1.26668e-05	0.000254149	4.38573e-05	4.45556	4.36292	2.33734	3.71474
17454	Mov10	ENSMUSG00000002227	Moloney leukemia virus 10	0.00178801	-1.2029	1	0.75328	-0.091296	0	2.68925	2.64817	1.46595	1.46566	2.67164	3.032	2.71615	2.8049
17472	Gbp4	ENSMUSG00000079363	guanylate binding protein 4	0.0136897	-0.676247	1	0.0548646	-0.36977	0	0.647937	0.704943	0.000263494	0.000122191	0.284712	0.455175	9.85327e-05	0.000248992
17474	Clec4d	ENSMUSG00000030144	C-type lectin domain family 4, member d	0.0367628	-1.18283	1	0.0330607	-0.503286	0	1.3081	1.71414	0.131342	0.525243	0.659637	0.54251	0.195524	5.09262e-05
17476	Mpeg1	ENSMUSG00000046805	macrophage expressed gene 1	0.041489	-1.68319	1	0.000779884	-1.19993	1	4.49175	5.0979	2.55987	3.6634	4.54976	4.56059	3.4147	3.29578
17524	Mpp1	ENSMUSG00000031402	membrane protein, palmitoylated	0.218429	-0.554338	0	0.00886446	-0.719687	1	5.93734	6.09587	5.13217	5.79237	4.43915	4.45767	3.63122	3.82622
17527	Mpv17	ENSMUSG00000107283	MpV17 mitochondrial inner membrane protein	0.0405171	0.893741	1	NaN	NaN	0	0.291113	0.283757	1.01947	1.34288	0.251971	0	3.9097e-06	0.485987
17527	Mpv17	ENSMUSG00000107283	MpV17 mitochondrial inner membrane protein	0.567436	-0.181891	0	0.0261267	-0.909427	1	0.363782	4.77396e-15	1.88738e-15	3.84137e-14	1.28414	0.53472	1.22918e-08	1.78894e-07
17533	Mrc1	ENSMUSG00000026712	mannose receptor, C type 1	0.0317249	-1.03801	1	0.177184	-0.402567	0	5.1207	5.10925	3.8922	4.26173	3.33987	2.71223	2.58164	2.66532
17534	Mrc2	ENSMUSG00000020695	mannose receptor, C type 2	0.042265	-1.73209	1	0.0100592	-0.745424	1	6.13529	5.76474	3.56612	4.86973	1.44223	1.20743	0.570953	0.587861
17692	Msl3	ENSMUSG00000031358	male-specific lethal 3 homolog (Drosophila)	0.0313025	1.03861	1	0.0199473	-0.359118	0	1.39586	1.03148	2.23145	2.2731	1.16122	1.20631	0.844705	0.804588
17698	Msn	ENSMUSG00000031207	moesin	0.031788	-0.906428	1	0.0150115	-0.974234	1	6.03768	6.20745	5.11252	5.31976	3.97659	3.48045	2.5859	2.92267
17700	Mstn	ENSMUSG00000026100	myostatin	0.000536156	3.8682	1	NaN	NaN	0	0.404785	0.545865	4.4113	4.27574	1.60138e-05	1.39796e-05	1.57253e-05	0
17748	Mt1	ENSMUSG00000031765	metallothionein 1	0.0831059	-0.567345	0	0.0366772	-1.51437	1	7.28459	7.05332	6.61807	6.58515	7.46954	4.84153	3.9818	5.30052
17748	Mt1	ENSMUSG00000031765	metallothionein 1	0.610734	-0.504952	0	0.0312844	-1.6096	1	3.66446	0.448248	1.75961	1.34319	3.23494	0.242927	0.257894	0.000767336
17748	Mt1	ENSMUSG00000031765	metallothionein 1	0.605843	-0.527662	0	0.0351953	-2.06749	1	4.94106	1.51518	3.01006	2.39085	5.2969	0.708329	1.02093	0.849316
17750	Mt2	ENSMUSG00000031762	metallothionein 2	0.100511	-0.850253	0	0.0151412	-1.99306	1	6.65407	6.18965	5.32153	5.82168	6.40759	4.05754	2.38507	4.09395
17758	Map4	ENSMUSG00000032479	microtubule-associated protein 4	0.0875746	-0.582207	0	0.0326723	-0.691002	1	2.5476	2.38999	1.78282	1.99036	1.43053	1.74662	0.719956	1.07519
17758	Map4	ENSMUSG00000032479	microtubule-associated protein 4	0.000753845	4.46912	1	0.858819	0.00718771	0	0.0419783	0.0886857	4.70961	4.3593	0.0327404	0.0278028	0.0452773	0.0296413
17758	Map4	ENSMUSG00000032479	microtubule-associated protein 4	0.00278257	2.73261	1	NaN	NaN	0	0.0728143	2.74112e-09	2.94454	2.59349	1.55431e-15	8.13793e-14	0	0
17758	Map4	ENSMUSG00000032479	microtubule-associated protein 4	0.147678	0.414197	0	0.0317687	-0.77196	1	2.99488	2.7954	3.25682	3.36185	1.53248	1.48939	0.44021	1.03774
17758	Map4	ENSMUSG00000032479	microtubule-associated protein 4	0.009444	1.73877	1	0.750962	-0.160833	0	2.1727	1.76346	3.74044	3.67325	0.552989	1.71187	0.882554	1.06064
17760	Map6	ENSMUSG00000055407	microtubule-associated protein 6	0.0359707	-1.33662	1	NaN	NaN	0	4.26562	3.7215	2.42541	2.88847	0.000285071	0.000228265	0.000289387	0
17761	Map7	ENSMUSG00000019996	microtubule-associated protein 7	0.0376486	-1.00666	1	0.0307609	-0.618411	1	1.87374	1.69143	0.598291	0.953568	2.08082	1.99844	1.2507	1.59173
17762	Mapt	ENSMUSG00000018411	microtubule-associated protein tau	0.00359417	2.62005	1	0.000677189	-1.09439	1	0.323701	0.465981	3.20518	2.82459	1.84971	1.76857	0.710797	0.7187
17762	Mapt	ENSMUSG00000018411	microtubule-associated protein tau	0.0170738	1.41077	1	0.546934	0.116042	0	1.16858e-07	0.0776412	1.66567	1.23352	0.000299839	5.79952e-05	0.232441	6.37671e-10
17762	Mapt	ENSMUSG00000018411	microtubule-associated protein tau	0.00696988	1.41676	1	0.0179799	-0.447129	0	0.098271	0.000458055	1.55771	1.37453	0.496322	0.499611	0.00119741	0.100479
17763	Mtcp1	ENSMUSG00000031200	mature T cell proliferation 1	0.410391	-0.402152	0	0.0192924	-0.659808	1	0.805708	5.23689e-05	0.0012984	0.00015808	0.533642	0.818619	1.37488e-05	0.0326322
17769	Mthfr	ENSMUSG00000029009	5,10-methylenetetrahydrofolate reductase	0.0191011	-0.827991	1	0.0273464	-0.938185	1	3.66749	3.63931	2.76077	2.89005	1.75659	2.35997	0.830576	1.40961
17773	Mtnr1a	ENSMUSG00000054764	melatonin receptor 1A	NaN	NaN	0	0.0460318	-0.912791	1	0	0	0	3.10179e-07	2.35223	2.96518	1.25938	2.23245
17776	Mast2	ENSMUSG00000003810	microtubule associated serine/threonine kinase 2	0.0343681	1.13124	1	0.0241355	-0.375972	0	2.34089	1.8597	3.24749	3.21559	1.31435	1.23221	0.89275	0.901874
17776	Mast2	ENSMUSG00000003810	microtubule associated serine/threonine kinase 2	0.678628	-0.254865	0	0.0234213	-0.60251	1	2.26173	1.59526	1.25155	2.09572	1.02601	1.27598	0.50033	0.596636
17827	Mtx1	ENSMUSG00000064068	metaxin 1	0.0431842	-1.0566	1	0.344211	0.237493	0	2.5116	2.89341	1.80909	1.48273	2.74468	2.35641	2.65658	2.91949
17836	Mug1	ENSMUSG00000059908	murinoglobulin 1	NaN	NaN	0	0.0331139	0.773031	1	0	0	0.130009	0.187988	4.2861	4.90267	5.3408	5.39403
17840	Mup1	ENSMUSG00000078683	major urinary protein 1	NaN	NaN	0	0.0039749	1.91405	1	0	0	8.38206e-10	7.31446e-08	0.106673	0.432705	2.75834	1.60915
17840	Mup1	ENSMUSG00000078683	major urinary protein 1	NaN	NaN	0	0.000585015	3.85104	1	0.0516111	0	0.111403	0.0563914	1.77658	3.7758	7.14352	6.11095
17840	Mup1	ENSMUSG00000078683	major urinary protein 1	NaN	NaN	0	0.000410736	4.76619	1	0	0	0.185886	0.153284	1.64838	4.4612	7.99582	7.64615
17841	Mup2	ENSMUSG00000078688	major urinary protein 2	NaN	NaN	0	0.0232829	1.70405	1	0	0	0	0	0.124168	0.3968	0.591819	3.33726
17841	Mup2	ENSMUSG00000078688	major urinary protein 2	NaN	NaN	0	0.0273408	1.03198	1	0.0461398	0	0.0723768	0	2.87247	3.71572	4.03237	4.61978
17842	Mup3	ENSMUSG00000066154	major urinary protein 3	0.0374405	0.795474	1	0.046796	0.62338	1	1.05551	1.20261	2.01293	1.83614	9.18424	9.67432	10.0128	10.0926
17842	Mup3	ENSMUSG00000066154	major urinary protein 3	0.0837651	0.730489	0	0.0299762	0.72894	1	0.904328	1.11131	1.91494	1.56168	8.94109	9.4442	9.93238	9.91079
17842	Mup3	ENSMUSG00000066154	major urinary protein 3	0.741269	0.0605201	0	0.00687004	1.23862	1	1.27823e-06	2.10633e-06	6.53539e-06	0.121037	4.005	4.62299	5.57451	5.53071
17844	Mup5	ENSMUSG00000058523	major urinary protein 5	NaN	NaN	0	0.0100936	1.42322	1	0	0	0	0	0.443943	1.52754	2.48111	2.3368
17855	Mvk	ENSMUSG00000041939	mevalonate kinase	0.0360509	-1.8118	1	0.477402	-0.18492	0	2.56199	2.37859	0.0220462	1.29494	0.749533	0.778249	0.375916	0.782027
17873	Gadd45b	ENSMUSG00000015312	growth arrest and DNA-damage-inducible 45 beta	0.727725	0.165425	0	0.0299637	-0.847255	1	4.16449	4.29177	4.10408	4.68303	2.08903	1.42579	1.03283	0.787478
17876	Myef2	ENSMUSG00000027201	myelin basic protein expression factor 2, repressor	0.0144733	-0.963822	1	0.549695	-0.170041	0	2.30535	2.42669	1.35786	1.44653	0.397203	0.743305	0.24678	0.553646
17876	Myef2	ENSMUSG00000027201	myelin basic protein expression factor 2, repressor	0.023758	-1.17958	1	0.489998	-0.265026	0	2.26705	2.14261	0.840944	1.20957	0.728955	1.41365	0.503484	1.10907
17879	Myh1	ENSMUSG00000056328	myosin, heavy polypeptide 1, skeletal muscle, adult	0.016364	4.83881	1	0.877375	0.000596769	0	1.32439e-05	0.000856591	3.01394	6.66455	2.82765e-05	1.54368e-05	1.13828e-05	0.00122587
17879	Myh1	ENSMUSG00000056328	myosin, heavy polypeptide 1, skeletal muscle, adult	0.0243693	3.70851	1	NaN	NaN	0	0.0751839	0.000119162	2.21399	5.27832	0.0395691	0.050613	0.0842683	0
17879	Myh1	ENSMUSG00000056328	myosin, heavy polypeptide 1, skeletal muscle, adult	0.00992665	3.92481	1	0.76489	0.0172385	0	0.000217352	0.201883	3.15938	4.89234	0.000338438	0.000285579	0.000422678	0.0346783
17882	Myh2	ENSMUSG00000033196	myosin, heavy polypeptide 2, skeletal muscle, adult	0.0157241	1.1249	1	NaN	NaN	0	0.121313	0.0897705	1.10997	1.35091	0.0189008	0	0.00846238	0
17884	Myh4	ENSMUSG00000057003	myosin, heavy polypeptide 4, skeletal muscle	0.000268235	9.20136	1	0.465312	-0.242677	0	0.311976	3.30728	11.2989	10.7231	1.22867	1.23237	0.650654	1.32504
17886	Myh9	ENSMUSG00000022443	myosin, heavy polypeptide 9, non-muscle	0.0167525	-1.20158	1	0.00858867	-0.688288	1	5.65669	5.81378	4.40486	4.66246	5.24733	5.08007	4.48427	4.46656
17901	Myl1	ENSMUSG00000061816	myosin, light polypeptide 1	0.000603013	6.02526	1	0.851998	0.0423973	0	2.58122	3.13336	9.0165	8.7486	0.000995298	0.085724	0.000312187	0.171202
17901	Myl1	ENSMUSG00000061816	myosin, light polypeptide 1	0.00152758	5.14471	1	0.180309	0.320662	0	5.40934	6.11812	11.0713	10.7456	1.54255	1.92154	2.10999	1.99542
17901	Myl1	ENSMUSG00000061816	myosin, light polypeptide 1	0.00136772	5.84128	1	NaN	NaN	0	0.557843	1.5405	6.96145	6.81945	0	2.22045e-15	0.355983	5.58323e-10
17901	Myl1	ENSMUSG00000061816	myosin, light polypeptide 1	0.00245264	2.71448	1	NaN	NaN	0	0.514154	0.814486	3.32183	3.43578	0	0	0	1.08913e-12
17901	Myl1	ENSMUSG00000061816	myosin, light polypeptide 1	0.000714135	5.14865	1	0.507311	-0.148089	0	1.54196	1.79837	7.00468	6.63294	0.457067	0.258108	0.323229	0.095767
17901	Myl1	ENSMUSG00000061816	myosin, light polypeptide 1	0.000425415	5.15765	1	NaN	NaN	0	0.821894	0.817551	6.13185	5.8229	0	0	0	0
17904	Myl6	ENSMUSG00000090841	myosin, light polypeptide 6, alkali, smooth muscle and non-muscle	0.183432	-0.712824	0	0.00551805	-0.626659	1	2.30258	1.37776	1.1663	1.0884	1.71795	1.65428	1.02732	1.09158
17907	Mylpf	ENSMUSG00000030672	myosin light chain, phosphorylatable, fast skeletal muscle	0.00391296	3.94705	1	0.0661259	-0.463923	0	0.105491	0.981972	4.62162	4.35994	0.691221	0.853279	0.45661	0.160044
17907	Mylpf	ENSMUSG00000030672	myosin light chain, phosphorylatable, fast skeletal muscle	0.000775654	6.77593	1	0.0602993	0.756156	0	1.02717	0.000462654	7.19147	7.38801	0.00132512	0.129375	0.357031	1.28598
17907	Mylpf	ENSMUSG00000030672	myosin light chain, phosphorylatable, fast skeletal muscle	0.00299407	6.96351	1	0.327193	-0.22495	0	2.41246	5.27452	10.9178	10.6962	1.76516	1.96131	1.80847	1.46809
17909	Myo10	ENSMUSG00000022272	myosin X	0.0414298	-1.22791	1	0.040538	-0.58603	1	2.34293	2.38466	0.797288	1.47448	2.57818	2.24321	1.7291	1.92022
17912	Myo1b	ENSMUSG00000018417	myosin IB	0.03164	-1.08613	1	0.734614	0.262858	0	2.32913	2.01081	0.955372	1.21231	2.38292	0.0030522	2.90181	0.00988215
17913	Myo1c	ENSMUSG00000017774	myosin IC	0.0143932	-0.686478	1	0.0200825	-0.770898	1	5.38702	5.38413	4.73017	4.66802	4.21076	4.01175	3.15168	3.52903
17916	Myo1f	ENSMUSG00000024300	myosin IF	0.0463978	-1.56367	1	0.00350781	-0.971399	1	3.29251	4.04891	1.63524	2.57883	1.76372	1.57328	0.745119	0.649082
17918	Myo5a	ENSMUSG00000034593	myosin VA	0.0128446	-0.764078	1	0.0430514	-0.294309	0	3.00586	2.93287	2.20951	2.20107	0.43102	0.360886	0.118536	0.0847514
17921	Myo7a	ENSMUSG00000030761	myosin VIIA	0.0243054	-0.650076	1	0.219444	-0.263304	0	0.963251	1.04764	0.33842	0.372323	0.797139	0.642526	0.599505	0.313552
17925	Myo9b	ENSMUSG00000004677	myosin IXb	0.027412	-0.71842	1	0.0052322	-0.910942	1	2.03559	1.93031	1.2245	1.30456	2.43122	2.30492	1.35462	1.55963
17925	Myo9b	ENSMUSG00000004677	myosin IXb	0.0122692	-0.747465	1	0.0133273	-0.863818	1	2.27297	2.20778	1.49941	1.48641	2.55344	2.3551	1.40801	1.77289
17925	Myo9b	ENSMUSG00000004677	myosin IXb	0.909758	-0.0878639	0	0.0409149	-0.596364	1	0.00191365	0.618372	0.0152077	0.42935	0.961161	0.65729	0.0791533	0.34657
17925	Myo9b	ENSMUSG00000004677	myosin IXb	0.146915	-0.490261	0	0.0445153	-0.600283	1	0.633422	0.853683	0.368358	0.138225	1.00656	0.988376	0.616773	0.177594
17925	Myo9b	ENSMUSG00000004677	myosin IXb	0.0912738	-0.722898	0	0.0167116	-0.725902	1	3.01251	3.31598	2.28591	2.5968	3.31976	3.12273	2.36679	2.62389
17926	Myoc	ENSMUSG00000026697	myocilin	0.0222534	1.87622	1	NaN	NaN	0	3.53128	3.15746	4.79661	5.64457	0.164176	0.0486225	0.0265635	0
17929	Myom1	ENSMUSG00000024049	myomesin 1	0.00405152	3.12827	1	0.739947	-0.0322458	0	5.95832e-06	0.293209	3.54321	3.00655	2.64011e-05	0.064537	3.18832e-05	3.99621e-05
17929	Myom1	ENSMUSG00000024049	myomesin 1	0.000509588	6.30745	1	0.761945	0.0705206	0	0.562169	0.873716	7.29412	6.75666	0.232555	0.00416189	0.141078	0.23668
17930	Myom2	ENSMUSG00000031461	myomesin 2	0.000398943	6.60437	1	0.332461	0.041293	0	0.0150174	0.325294	7.0306	6.51844	0.0397155	0.0559131	0.0844852	0.0937293
17937	Nab2	ENSMUSG00000025402	Ngfi-A binding protein 2	0.0729135	-0.727097	0	0.0326575	0.596367	1	2.45731	2.59981	1.64048	1.96244	2.23543	2.26172	2.67663	3.01326
17938	Naca	ENSMUSG00000061315	nascent polypeptide-associated complex alpha polypeptide	4.6367e-05	5.4714	1	0.411134	0.06893	0	0.383989	0.403352	5.84315	5.88698	0.372484	0.309727	0.409948	0.410123
17939	Naga	ENSMUSG00000022453	N-acetyl galactosaminidase, alpha	0.034367	-0.761069	1	0.349329	-0.184747	0	5.0288	4.97338	4.14915	4.33089	4.54635	4.29956	4.1589	4.31751
17948	Naip2	ENSMUSG00000078945	NLR family, apoptosis inhibitory protein 2	0.0237389	-1.43982	1	0.0830367	-0.330941	0	2.25744	2.0776	0.443891	1.0115	1.48588	1.428	1.03388	1.21811
17955	Nap1l4	ENSMUSG00000059119	nucleosome assembly protein 1-like 4	0.0459114	0.954586	1	0.658176	-0.118275	0	3.17573	3.50546	4.42524	4.16512	2.35972	2.64033	2.50165	2.26185
17957	Napb	ENSMUSG00000027438	N-ethylmaleimide sensitive fusion protein attachment protein beta	0.000493196	1.95175	1	0.725703	-0.0918235	0	0.807537	0.766369	2.74452	2.73288	0.945451	0.730029	0.865525	0.626308
17966	Nbr1	ENSMUSG00000017119	neighbor of Brca1 gene 1	0.0490189	-1.13058	1	0.7562	0.112498	0	1.90917	1.72275	0.37264	0.998125	2.25678	1.7336	2.23437	1.98101
17966	Nbr1	ENSMUSG00000017119	neighbor of Brca1 gene 1	0.0288958	0.89332	1	0.189581	-0.274077	0	2.54944	2.36235	3.42145	3.27699	2.73588	2.97761	2.6703	2.49504
17970	Ncf2	ENSMUSG00000026480	neutrophil cytosolic factor 2	0.0929329	-0.984026	0	0.0116192	-0.78604	1	3.20156	3.81626	2.2134	2.83637	2.0002	1.71679	1.1196	1.02531
17972	Ncf4	ENSMUSG00000071715	neutrophil cytosolic factor 4	0.0663801	-1.08996	0	0.0154401	-0.67293	1	2.51141	2.75979	1.16992	1.92137	1.54452	1.31086	0.802433	0.707085
17988	Ndrg1	ENSMUSG00000005125	N-myc downstream regulated gene 1	0.476374	-0.32718	0	0.0273748	-0.687305	1	4.78787	4.85976	4.84134	4.15192	2.52894	2.93068	2.08508	1.99993
17992	Ndufa4	ENSMUSG00000029632	NADH dehydrogenase (ubiquinone) 1 alpha subcomplex, 4	0.0477914	0.661789	1	0.166995	-0.208395	0	7.68775	7.87729	8.44898	8.43964	8.19151	8.19682	7.91318	8.05836
17992	Ndufa4	ENSMUSG00000029632	NADH dehydrogenase (ubiquinone) 1 alpha subcomplex, 4	0.0153876	1.00506	1	0.104664	-0.292321	0	4.45154	4.4639	5.55182	5.37376	5.31622	5.37074	5.13912	4.96321
17993	Ndufs4	ENSMUSG00000021764	NADH dehydrogenase (ubiquinone) Fe-S protein 4	0.0218874	0.797945	1	0.192261	-0.265999	0	4.71416	4.78788	5.4908	5.60713	4.66723	4.76249	4.31476	4.58297
17996	Neb	ENSMUSG00000026950	nebulin	0.00244858	4.01607	1	0.933545	0.0134358	0	1.90434e-05	0.0281005	4.36513	3.69514	0.079677	0.000371547	0.0623138	0.0446063
17996	Neb	ENSMUSG00000026950	nebulin	0.000454466	6.09618	1	0.179673	0.282662	0	0.312082	0.452191	6.73436	6.22228	0.684948	0.395697	0.8647	0.781268
17996	Neb	ENSMUSG00000026950	nebulin	0.000284015	5.12592	1	0.261939	0.198949	0	0.462393	0.662401	5.63698	5.73966	0.91855	0.690687	1.00751	0.999623
17996	Neb	ENSMUSG00000026950	nebulin	0.0004638	6.83434	1	0.080296	0.445397	0	0.194681	0.690557	7.57701	6.9769	0.638574	0.598709	1.24561	0.882467
17996	Neb	ENSMUSG00000026950	nebulin	0.000501398	6.04152	1	0.289982	0.284106	0	0.128518	0.133135	6.44759	5.8971	0.644329	0.112684	0.71194	0.613285
17996	Neb	ENSMUSG00000026950	nebulin	0.00206872	4.23698	1	0.967688	-0.0103041	0	0.0046356	0.07479	4.60486	3.94852	0.117016	0.109899	0.0462941	0.160013
17999	Nedd4	ENSMUSG00000032216	neural precursor cell expressed, developmentally down-regulated 4	0.0633092	-0.25337	0	0.0412319	-0.66428	1	4.88261	4.87364	4.61199	4.63752	3.75083	3.24049	2.87896	2.7838
18000	43345	ENSMUSG00000026276	septin 2	0.0172424	-0.843639	1	0.959919	-0.0418591	0	3.18468	3.17731	2.27471	2.4	2.68003	1.78494	2.30003	2.08123
18003	Nedd9	ENSMUSG00000021365	neural precursor cell expressed, developmentally down-regulated gene 9	0.0639069	-1.62865	0	0.0181501	-0.69272	1	5.79324	5.13438	3.02612	4.64419	1.15587	1.26656	0.661865	0.375132
18010	Neu1	ENSMUSG00000007038	neuraminidase 1	0.0191129	-0.735421	1	0.944991	0.021087	0	2.05053	2.13752	1.38051	1.3367	1.59356	1.77167	1.66114	1.74627
18011	Neurl1a	ENSMUSG00000006435	neuralized E3 ubiquitin protein ligase 1A	0.000758327	4.73968	1	0.986935	-0.00220964	0	0.119822	0.326634	5.1325	4.79332	0.19813	0.158253	0.170835	0.181128
18023	Nfe2l1	ENSMUSG00000038615	nuclear factor, erythroid derived 2,-like 1	0.356312	-0.387961	0	0.000284344	-2.77946	1	3.62304	3.2876	2.77473	3.35999	3.12872	2.53303	0.102743	8.29526e-05
18027	Nfia	ENSMUSG00000028565	nuclear factor I/A	0.0290002	-1.01717	1	0.862289	-0.0865999	0	1.25529	1.03672	0.250219	0.00745021	0.631238	0.00335144	0.0112698	0.45012
18029	Nfic	ENSMUSG00000055053	nuclear factor I/C	0.0255416	0.580785	1	0.674794	-0.104205	0	4.82252	4.82154	5.3669	5.43873	4.70148	4.42466	4.53341	4.38432
18029	Nfic	ENSMUSG00000055053	nuclear factor I/C	0.510144	0.220361	0	0.0280211	-0.586499	1	3.13227	2.74868	3.05666	3.265	2.64394	2.37541	1.97674	1.86961
18032	Nfix	ENSMUSG00000001911	nuclear factor I/X	0.0391714	0.887451	1	0.387573	0.182849	0	2.34278	2.10491	3.20953	3.01306	1.34749	1.01095	1.34919	1.37495
18034	Nfkb2	ENSMUSG00000025225	nuclear factor of kappa light polypeptide gene enhancer in B cells 2, p49/p100	0.0884493	-1.01872	0	0.0252876	-0.721716	1	3.57882	3.95155	2.33701	3.15592	2.69152	2.31747	1.89219	1.67337
18049	Ngf	ENSMUSG00000027859	nerve growth factor	0.0705012	-0.810721	0	0.00762465	-1.15826	1	2.01116	1.59767	1.05888	0.928501	2.34507	1.781	0.874026	0.935518
18049	Ngf	ENSMUSG00000027859	nerve growth factor	0.0319151	-1.39064	1	0.0140844	-0.910053	1	1.88752	1.42313	0.529229	0.000139213	2.36123	2.03039	1.10654	1.46497
18073	Nid1	ENSMUSG00000005397	nidogen 1	0.0857352	-0.610512	0	0.00134212	-1.65267	1	7.52532	7.30444	6.71683	6.89191	3.69168	3.33931	1.72939	1.99624
18074	Nid2	ENSMUSG00000021806	nidogen 2	0.0472142	-0.851053	1	0.0558865	-0.493587	0	4.9496	4.78944	3.8735	4.16344	1.47664	1.35426	0.765233	1.07849
18103	Nme2	ENSMUSG00000020857	NME/NM23 nucleoside diphosphate kinase 2	0.0106835	1.09047	1	0.0353653	-0.152818	0	6.11044	6.26158	7.29923	7.25373	6.80849	6.79775	6.64857	6.65203
18104	Nqo1	ENSMUSG00000003849	NAD(P)H dehydrogenase, quinone 1	0.00258066	2.18019	1	0.00729244	-1.31789	1	1.77726	1.98326	4.09854	4.02236	3.57187	3.29453	1.76862	2.462
18113	Nnmt	ENSMUSG00000032271	nicotinamide N-methyltransferase	0.0889571	-0.728972	0	0.0128272	0.7238	1	5.23554	5.44286	4.42098	4.79948	3.71168	3.56404	4.46972	4.2536
18117	Emc8	ENSMUSG00000031819	ER membrane protein complex subunit 8	0.0387668	-0.675626	1	0.127966	-0.210561	0	3.76316	3.83669	3.05258	3.19601	2.72745	2.68532	2.44475	2.54689
18117	Emc8	ENSMUSG00000031819	ER membrane protein complex subunit 8	0.320625	-0.403348	0	0.00518471	-0.885953	1	1.65712	2.25213	1.47297	1.62959	2.01897	2.06176	1.26332	1.04551
18117	Emc8	ENSMUSG00000031819	ER membrane protein complex subunit 8	0.016801	-1.4071	1	0.131277	-0.385124	0	1.66051	1.23516	0.0757726	0.00570149	1.44083	1.35742	0.807457	1.22055
18125	Nos1	ENSMUSG00000029361	nitric oxide synthase 1, neuronal	0.00117455	2.64928	1	0.835221	-0.0101634	0	0.194412	0.198595	2.75865	2.93292	0.0118263	0.0300788	0.00548231	0.016096
18126	Nos2	ENSMUSG00000020826	nitric oxide synthase 2, inducible	0.0284346	-1.10381	1	0.732246	-0.0298975	0	1.97181	2.26662	0.889153	1.14166	3.98183e-06	0.0597981	3.80871e-06	3.28934e-06
18126	Nos2	ENSMUSG00000020826	nitric oxide synthase 2, inducible	0.0499641	-0.875655	1	0.990592	-0.00273355	0	1.34784	1.22718	0.587666	0.236044	0.0684588	0.000134886	0.0161204	0.0470062
18127	Nos3	ENSMUSG00000028978	nitric oxide synthase 3, endothelial cell	0.0319919	-1.05603	1	0.0700846	-0.530499	0	4.74366	4.75359	3.49885	3.88634	1.78663	1.3051	1.01199	1.01875
18128	Notch1	ENSMUSG00000026923	notch 1	0.0205357	-1.0229	1	0.251394	-0.311566	0	3.32095	3.07825	2.18534	2.16807	2.53152	2.61983	1.99473	2.53349
18131	Notch3	ENSMUSG00000038146	notch 3	0.0137403	-1.07699	1	0.257344	-0.205221	0	3.57158	3.76358	2.58763	2.59355	0.626504	0.398522	0.33745	0.277135
18132	Notch4	ENSMUSG00000015468	notch 4	0.0306202	-1.2864	1	0.363872	-0.184298	0	2.56916	3.11339	1.65193	1.45783	1.13774	0.827616	0.801399	0.79536
18145	Npc1	ENSMUSG00000024413	Niemann-Pick type C1	0.0140406	0.894513	1	0.236135	0.318594	0	3.37183	3.48925	4.33611	4.31399	5.11826	4.62872	5.08559	5.29857
18146	Npdc1	ENSMUSG00000015094	neural proliferation, differentiation and control 1	0.0280458	-0.635648	1	0.00564258	-0.959664	1	6.11965	6.02197	5.44496	5.42537	2.51099	2.62692	1.47435	1.74423
18162	Npr3	ENSMUSG00000022206	natriuretic peptide receptor 3	0.0482549	-1.00113	1	0.744812	-0.0446862	0	7.46781	7.31654	6.15754	6.62456	0.37105	0.471236	0.387776	0.365138
18162	Npr3	ENSMUSG00000022206	natriuretic peptide receptor 3	0.0240054	-1.36355	1	0.93477	-2.64459e-05	0	5.03372	4.78367	3.3085	3.7818	2.35159e-07	7.3287e-05	3.46246e-06	1.7168e-05
18173	Slc11a1	ENSMUSG00000026177	solute carrier family 11 (proton-coupled divalent metal ion transporters), member 1	0.04886	-1.30713	1	0.0257908	-0.71897	1	3.75663	4.18668	2.27616	3.05288	2.26551	1.82989	1.31947	1.33799
18173	Slc11a1	ENSMUSG00000026177	solute carrier family 11 (proton-coupled divalent metal ion transporters), member 1	0.0159909	-0.775859	1	0.183728	-0.234863	0	1.13254	1.0392	0.307065	0.312964	0.484417	0.286745	0.182673	0.118762
18174	Slc11a2	ENSMUSG00000023030	solute carrier family 11 (proton-coupled divalent metal ion transporters), member 2	0.714249	-0.129024	0	0.0320139	-0.597482	1	2.88879	2.91663	2.60276	2.94461	3.4072	3.6668	2.83386	3.04518
18174	Slc11a2	ENSMUSG00000023030	solute carrier family 11 (proton-coupled divalent metal ion transporters), member 2	0.661222	-0.222033	0	0.0485249	-0.600091	1	1.50282	0.916155	0.757645	1.21727	1.83509	1.69878	0.942306	1.39138
18175	Nrap	ENSMUSG00000049134	nebulin-related anchoring protein	0.000181468	6.36093	1	0.619058	-0.0791742	0	0.0391833	0.241849	6.61663	6.38626	0.000164834	0.158593	0.000116709	0.000292637
18175	Nrap	ENSMUSG00000049134	nebulin-related anchoring protein	0.0028198	4.18039	1	0.533197	0.0654052	0	0.0348463	0.015771	3.80156	4.60983	0.0872821	0.00016423	0.0907811	0.127476
18175	Nrap	ENSMUSG00000049134	nebulin-related anchoring protein	0.020605	0.926878	1	NaN	NaN	0	0.0652577	4.34251e-09	1.04839	0.870624	0	3.65002e-09	0	0
18186	Nrp1	ENSMUSG00000025810	neuropilin 1	0.0178721	-1.00549	1	0.427482	0.282585	0	5.34477	5.35031	4.44465	4.23944	3.95636	4.19764	4.74412	3.97505
18187	Nrp2	ENSMUSG00000025969	neuropilin 2	0.0221971	-1.08657	1	0.100926	-0.485135	0	1.72156	2.00257	0.829245	0.721737	1.55393	1.02795	0.736828	0.874778
18187	Nrp2	ENSMUSG00000025969	neuropilin 2	0.0408225	-1.15798	1	0.108745	-0.395021	0	1.89501	2.45608	0.926452	1.10866	1.23569	0.969708	0.579166	0.836191
18187	Nrp2	ENSMUSG00000025969	neuropilin 2	0.0447588	-1.09501	1	0.1365	-0.457825	0	2.28582	2.8192	1.36817	1.54683	2.15633	2.07499	1.34045	1.97521
18188	Nrtn	ENSMUSG00000039481	neurturin	0.00567156	0.989756	1	0.146209	0.231956	0	0.332902	0.296322	1.33356	1.27517	0.723864	0.571865	0.900348	0.859293
18198	Musk	ENSMUSG00000057280	muscle, skeletal, receptor tyrosine kinase	0.03114	1.58666	1	NaN	NaN	0	0.0291075	0.00751236	2.05246	1.15748	0	0	0	0
18208	Ntn1	ENSMUSG00000020902	netrin 1	0.207653	-0.362692	0	0.0324362	-0.586717	1	3.2002	3.19685	2.70538	2.96628	2.3542	2.0324	1.58796	1.62521
18209	Ntn3	ENSMUSG00000036473	netrin 3	0.827167	-0.0622216	0	0.0256373	-0.641852	1	0.948938	1.08142	1.01836	0.887553	2.33551	2.04046	1.46787	1.6244
18212	Ntrk2	ENSMUSG00000055254	neurotrophic tyrosine kinase, receptor, type 2	0.307445	-0.401375	0	0.00399609	-1.4325	1	4.79653	4.90474	4.72869	4.16984	2.10136	1.84014	0.253918	0.822584
18212	Ntrk2	ENSMUSG00000055254	neurotrophic tyrosine kinase, receptor, type 2	0.131605	-0.623423	0	0.000339311	-1.85569	1	4.95325	4.7778	4.45772	4.02649	2.42143	2.39095	0.432867	0.668145
18218	Dusp8	ENSMUSG00000037887	dual specificity phosphatase 8	0.186009	0.5459	0	0.0111856	-0.743684	1	2.75446	2.28177	2.94033	3.1877	0.966395	1.06189	0.153569	0.387345
18220	Nucb1	ENSMUSG00000030824	nucleobindin 1	0.029022	-0.622611	1	0.121813	-0.280158	0	4.45624	4.52746	3.83556	3.90292	4.1527	4.10949	3.75565	3.94623
18220	Nucb1	ENSMUSG00000030824	nucleobindin 1	0.0469787	-0.709377	1	0.070831	-0.223904	0	6.52043	6.39837	5.65894	5.8411	6.16276	6.21235	5.94096	5.98634
18230	Nxn	ENSMUSG00000020844	nucleoredoxin	0.033371	1.10567	1	0.041727	-0.401698	0	2.35964	2.74386	3.77073	3.5441	1.36954	1.20913	0.877689	0.897583
18263	Odc1	ENSMUSG00000011179	ornithine decarboxylase, structural 1	0.0224424	1.06858	1	0.206106	-0.162588	0	5.16064	5.21157	6.39831	6.11105	5.07636	5.12262	4.88571	4.9881
18286	Odf2	ENSMUSG00000026790	outer dense fiber of sperm tails 2	0.0238615	-1.08079	1	0.082583	0.619229	0	1.82639	1.50898	0.591893	0.581886	0.709721	0.000354577	0.806519	1.14201
18301	Fxyd5	ENSMUSG00000009687	FXYD domain-containing ion transport regulator 5	0.0939324	-1.41277	0	0.00439923	-0.649262	1	3.10063	3.22198	0.778334	2.71873	0.608246	0.690279	1.80337e-10	8.90399e-14
18301	Fxyd5	ENSMUSG00000009687	FXYD domain-containing ion transport regulator 5	0.188771	-0.595776	0	0.0387884	-0.668348	1	1.94131	2.57392	1.58473	1.73895	1.44575	1.01688	0.69429	0.431649
18301	Fxyd5	ENSMUSG00000009687	FXYD domain-containing ion transport regulator 5	0.079379	-2.22011	0	0.00449364	-1.54323	1	3.53073	4.48247	0.0199034	3.55309	2.39581	2.22373	1.15967	0.373412
18301	Fxyd5	ENSMUSG00000009687	FXYD domain-containing ion transport regulator 5	0.118891	-0.837396	0	0.00266313	-0.842695	1	3.66589	4.15517	2.76289	3.38337	1.63531	1.54031	0.777299	0.712936
18391	Sigmar1	ENSMUSG00000036078	sigma non-opioid intracellular receptor 1	0.0462265	-1.75387	1	0.490569	-0.295293	0	2.6871	1.22014	0.0464036	0.353092	2.09525	3.16904	2.10435	2.56935
18393	Orc2	ENSMUSG00000026037	origin recognition complex, subunit 2	0.0334933	-0.897925	1	NaN	NaN	0	1.19022	0.920494	0.184928	0.12994	0.446414	0	0.168152	0
18405	Orm1	ENSMUSG00000039196	orosomucoid 1	0.397938	-0.331812	0	0.0379495	-0.621649	1	7.44787	7.45448	6.82083	7.41789	8.03957	8.32105	7.40291	7.71442
18406	Orm2	ENSMUSG00000061540	orosomucoid 2	0.438784	-0.353636	0	0.000125615	-2.70526	1	1.04409	0.928214	0.28326	0.981767	5.82234	5.82009	2.94741	3.28451
18407	Orm3	ENSMUSG00000028359	orosomucoid 3	0.535077	0.354076	0	0.000613532	-1.82077	1	0.270339	0.380455	1.20478	0.154166	3.00117	2.72465	1.13529	0.948998
18414	Osmr	ENSMUSG00000022146	oncostatin M receptor	0.0218614	-1.1562	1	0.0396872	-0.483732	0	3.554	3.87035	2.48569	2.62627	1.34133	1.17635	0.863004	0.687212
18426	Ovol1	ENSMUSG00000024922	ovo like zinc finger 1	0.0305095	1.09445	1	0.237589	-0.113925	0	0.220085	0.258957	1.53541	1.13252	0.281539	0.302035	0.145769	0.209956
18430	Oxtr	ENSMUSG00000049112	oxytocin receptor	0.0438937	-1.94564	1	0.950349	2.04862e-07	0	5.88476	5.49609	2.91684	4.57273	1.63024e-06	1.17724e-06	1.60139e-06	1.61582e-06
18432	Mybbp1a	ENSMUSG00000040463	MYB binding protein (P160) 1a	0.343923	0.259695	0	0.0289443	0.740436	1	1.04808	1.04643	1.4475	1.1664	1.28891	0.833036	1.91401	1.6888
18438	P2rx4	ENSMUSG00000029470	purinergic receptor P2X, ligand-gated ion channel 4	0.0457932	-0.804683	1	0.0465849	-0.314042	0	3.18229	3.39013	2.38372	2.57934	3.65804	3.72906	3.34516	3.41386
18438	P2rx4	ENSMUSG00000029470	purinergic receptor P2X, ligand-gated ion channel 4	0.0254871	-1.07414	1	0.216186	-0.314581	0	4.42496	4.60072	3.29785	3.57955	4.82893	4.46043	4.18749	4.47271
18438	P2rx4	ENSMUSG00000029470	purinergic receptor P2X, ligand-gated ion channel 4	0.0467372	-0.674605	1	0.680689	-0.144603	0	1.17815	1.34205	0.53371	0.637288	1.20736	0.67477	0.643932	0.948994
18439	P2rx7	ENSMUSG00000029468	purinergic receptor P2X, ligand-gated ion channel, 7	0.0201467	-1.1754	1	0.299831	-0.202501	0	1.96141	2.27491	0.882209	1.00331	0.741059	0.459897	0.388209	0.407744
18440	P2rx6	ENSMUSG00000022758	purinergic receptor P2X, ligand-gated ion channel, 6	0.00530764	1.30092	1	0.916835	-0.0110673	0	1.69439	1.80027	3.00834	3.08816	0.0749143	0.0849235	0.091858	0.0458452
18442	P2ry2	ENSMUSG00000032860	purinergic receptor P2Y, G-protein coupled 2	0.0428437	-0.704918	1	0.669795	-0.210642	0	0.810074	0.614024	0.000625045	0.0136358	1.31084	1.70238e-09	0.491361	0.398195
18451	P4ha1	ENSMUSG00000019916	procollagen-proline, 2-oxoglutarate 4-dioxygenase (proline 4-hydroxylase), alpha 1 polypeptide	0.766972	0.0586067	0	0.0221622	-0.853717	1	3.35912	3.37615	3.36798	3.48451	1.81048	2.37535	1.30496	1.17343
18452	P4ha2	ENSMUSG00000018906	procollagen-proline, 2-oxoglutarate 4-dioxygenase (proline 4-hydroxylase), alpha II polypeptide	0.00791915	-1.26357	1	0.215784	0.222387	0	2.87347	2.94252	1.72553	1.56331	1.44979	1.27334	1.6533	1.51461
18452	P4ha2	ENSMUSG00000018906	procollagen-proline, 2-oxoglutarate 4-dioxygenase (proline 4-hydroxylase), alpha II polypeptide	0.0913809	1.27608	0	0.0120923	-0.784521	1	0.0216709	1.45543	1.73874	2.29054	0.757744	1.00048	0.18832	0.000864703
18458	Pabpc1	ENSMUSG00000022283	poly(A) binding protein, cytoplasmic 1	0.367718	-0.467061	0	0.00163396	-1.77424	1	0.934553	0.000382517	0.00020358	0.000610843	2.06926	1.48135	0.00184571	0.00028777
18476	Pafah1b3	ENSMUSG00000005447	platelet-activating factor acetylhydrolase, isoform 1b, subunit 3	0.105268	-0.856088	0	0.00696763	-0.752918	1	2.31334	2.3341	1.10436	1.8309	2.37358	2.38118	1.53446	1.71447
18477	Prdx1	ENSMUSG00000028691	peroxiredoxin 1	0.040324	2.41359	1	0.103518	0.690959	0	0.00273293	1.74866	4.02328	2.55529	3.36439	2.5486	3.1955	4.09941
18477	Prdx1	ENSMUSG00000028691	peroxiredoxin 1	0.0242726	-2.11019	1	0.524874	0.254113	0	2.209	2.95597	0.000593387	0.943992	3.52583	3.84197	3.47089	4.40514
18479	Pak1	ENSMUSG00000030774	p21 protein (Cdc42/Rac)-activated kinase 1	0.536511	-0.194898	0	0.00627827	-1.14328	1	1.71928	2.03801	1.79244	1.57506	1.89174	1.41016	0.525293	0.490046
18479	Pak1	ENSMUSG00000030774	p21 protein (Cdc42/Rac)-activated kinase 1	0.140653	-0.71094	0	0.0022027	-0.673046	1	1.12831	0.931244	7.64628e-07	0.637669	0.822669	0.798459	0.116027	0.159008
18483	Palm	ENSMUSG00000035863	paralemmin	0.0278546	-1.15153	1	0.133599	-0.493877	0	4.19901	3.82829	2.96258	2.76166	0.804124	0.914418	0.000274184	0.730513
18484	Pam	ENSMUSG00000026335	peptidylglycine alpha-amidating monooxygenase	0.0159134	-0.890976	1	0.00712899	-1.29011	1	3.60115	3.58189	2.63434	2.76675	1.11185	1.75622	0.277322	0.0105337
18484	Pam	ENSMUSG00000026335	peptidylglycine alpha-amidating monooxygenase	0.0419215	-1.4923	1	0.0421189	-0.759932	1	5.91985	5.57494	3.77537	4.73482	3.60845	3.01097	2.35317	2.74639
18484	Pam	ENSMUSG00000026335	peptidylglycine alpha-amidating monooxygenase	0.0169441	-1.23061	1	0.0551766	-0.748456	0	3.29241	3.13672	1.8431	2.12481	1.79505	1.07093	0.911412	0.45766
18514	Pbx1	ENSMUSG00000052534	pre B cell leukemia homeobox 1	0.0351541	-0.650403	1	0.0883506	-0.43555	0	3.36716	3.30996	2.62791	2.7484	2.46487	2.1899	1.76139	2.02228
18516	Pbx3	ENSMUSG00000038718	pre B cell leukemia homeobox 3	0.026949	-0.667454	1	0.984333	0.0102409	0	1.62919	1.73719	1.01294	1.01853	0.921122	0.72313	0.938558	0.726176
18537	Pcmt1	ENSMUSG00000019795	protein-L-isoaspartate (D-aspartate) O-methyltransferase 1	0.00134065	1.26867	1	0.119267	-0.229079	0	3.61939	3.58472	4.876	4.86545	3.10747	3.03669	2.7928	2.8932
18541	Pcnt	ENSMUSG00000001151	pericentrin (kendrin)	0.00651164	1.41585	1	0.406523	0.112743	0	1.51464	1.37718	2.9303	2.79321	1.11036	0.970621	1.1763	1.13017
18542	Pcolce	ENSMUSG00000029718	procollagen C-endopeptidase enhancer protein	0.0909026	-0.841395	0	0.00597336	-1.23451	1	7.2022	7.00687	5.97821	6.54808	3.85697	3.49116	2.22665	2.65247
18550	Furin	ENSMUSG00000030530	furin (paired basic amino acid cleaving enzyme)	0.0491776	-1.10663	1	0.964637	-0.0181915	0	3.75329	3.84951	2.38601	3.00353	4.92838	4.97043	4.81197	5.05046
18551	Pcsk4	ENSMUSG00000020131	proprotein convertase subtilisin/kexin type 4	0.597164	0.130726	0	0.017863	-0.966849	1	0.339949	0.122396	0.312135	0.411662	1.30208	0.636309	0.00440776	0.000281263
18551	Pcsk4	ENSMUSG00000020131	proprotein convertase subtilisin/kexin type 4	0.863372	-9.26202e-06	0	0.00318953	0.953624	1	1.94763e-05	1.81778e-05	5.00614e-06	1.41239e-05	0.479319	0.323266	1.30228	1.40755
18554	Pcsk7	ENSMUSG00000035382	proprotein convertase subtilisin/kexin type 7	0.0195178	-0.877836	1	0.346879	0.312381	0	1.85372	1.72522	0.95649	0.866773	1.13171	1.81957	1.71212	1.86393
18563	Pcx	ENSMUSG00000024892	pyruvate carboxylase	0.0581771	-1.48777	0	0.041274	-0.96227	1	6.84141	6.85361	4.68405	6.03543	6.43578	6.57621	4.95031	6.13714
18570	Pdcd6	ENSMUSG00000021576	programmed cell death 6	0.0463707	-0.715671	1	0.0797693	-0.486451	0	3.32515	3.38731	2.5345	2.74662	3.44357	3.47625	2.75296	3.19395
18571	Pdcd6ip	ENSMUSG00000032504	programmed cell death 6 interacting protein	0.0557328	-0.974999	0	0.0263557	-0.797317	1	4.42153	4.30135	3.13036	3.64253	3.16044	3.05456	2.03404	2.58633
18574	Pde1b	ENSMUSG00000022489	phosphodiesterase 1B, Ca2+-calmodulin dependent	0.012354	-0.902223	1	0.40484	0.18545	0	2.64418	2.75184	1.79041	1.80116	0.000272635	2.35157e-05	0.36956	0.00163623
18577	Pde4a	ENSMUSG00000032177	phosphodiesterase 4A, cAMP specific	0.0252905	0.955395	1	0.00924866	-0.672783	1	2.1434	2.2532	3.04304	3.26435	1.48688	1.58944	0.932427	0.798324
18577	Pde4a	ENSMUSG00000032177	phosphodiesterase 4A, cAMP specific	0.0149235	1.42943	1	0.0214129	-0.395445	0	0.671999	0.435431	1.81926	2.14703	0.568707	0.513248	0.114019	0.177045
18578	Pde4b	ENSMUSG00000028525	phosphodiesterase 4B, cAMP specific	0.0170007	1.17221	1	0.116246	-0.44056	0	2.98968	2.70501	4.00305	4.03605	2.84671	2.344	2.14895	2.16065
18595	Pdgfra	ENSMUSG00000029231	platelet derived growth factor receptor, alpha polypeptide	0.332701	-0.213123	0	0.0279744	-0.671519	1	3.78799	3.74469	3.46665	3.63978	1.72648	1.40248	0.779229	1.00669
18596	Pdgfrb	ENSMUSG00000024620	platelet derived growth factor receptor, beta polypeptide	0.0130444	-1.25664	1	0.00806276	-1.05992	1	4.90716	4.88623	3.50519	3.77491	2.91927	2.55366	1.52305	1.83005
18604	Pdk2	ENSMUSG00000038967	pyruvate dehydrogenase kinase, isoenzyme 2	0.00471287	1.93193	1	0.825972	0.0587893	0	5.24594	5.09148	7.22026	6.98102	6.11046	5.89833	6.14888	5.97749
18604	Pdk2	ENSMUSG00000038967	pyruvate dehydrogenase kinase, isoenzyme 2	0.0453917	1.25161	1	0.291333	-0.389628	0	1.68795e-06	0.123146	1.69099	0.935371	1.54353	0.899756	1.13015	0.533884
18606	Enpp2	ENSMUSG00000022425	ectonucleotide pyrophosphatase/phosphodiesterase 2	0.00574661	-1.36552	1	0.156197	-0.262379	0	7.04644	7.12224	5.64799	5.78964	5.45544	5.35452	5.04529	5.23991
18606	Enpp2	ENSMUSG00000022425	ectonucleotide pyrophosphatase/phosphodiesterase 2	0.0435969	-1.10775	1	0.181784	-0.252698	0	2.93249	2.89295	1.52338	2.08655	1.99526	2.07147	1.89427	1.66706
18606	Enpp2	ENSMUSG00000022425	ectonucleotide pyrophosphatase/phosphodiesterase 2	0.0483266	-1.28672	1	0.212515	-0.183432	0	2.6973	2.35552	0.849275	1.63011	0.459169	0.489757	0.218301	0.363761
18606	Enpp2	ENSMUSG00000022425	ectonucleotide pyrophosphatase/phosphodiesterase 2	0.0332291	-1.16988	1	0.00963637	-0.366737	0	3.89171	3.7316	2.40285	2.8807	2.50549	2.51938	2.13207	2.15933
18611	Pea15a	ENSMUSG00000013698	phosphoprotein enriched in astrocytes 15A	0.086711	-0.930093	0	0.00538421	-1.09438	1	6.80456	6.85141	5.53998	6.2558	4.27791	4.13183	2.92945	3.29152
18611	Pea15a	ENSMUSG00000013698	phosphoprotein enriched in astrocytes 15A	0.0347112	-0.860181	1	0.205498	-0.211485	0	1.63747	1.89238	0.889672	0.919817	0.728562	0.612981	0.383724	0.534849
18611	Pea15a	ENSMUSG00000013698	phosphoprotein enriched in astrocytes 15A	0.0352316	-0.645246	1	0.478617	-0.131085	0	1.3008	1.23191	0.67676	0.565457	0.257069	0.504898	0.279034	0.220763
18613	Pecam1	ENSMUSG00000020717	platelet/endothelial cell adhesion molecule 1	0.0230876	-1.34074	1	0.0737683	-0.570582	0	4.71825	4.98532	3.29901	3.72308	2.40319	2.23176	1.46293	2.03086
18613	Pecam1	ENSMUSG00000020717	platelet/endothelial cell adhesion molecule 1	0.012578	-1.73134	1	0.391944	-0.270393	0	4.39341	4.78057	2.68345	3.02784	2.19534	1.63717	1.78366	1.50806
18613	Pecam1	ENSMUSG00000020717	platelet/endothelial cell adhesion molecule 1	0.0281754	-0.958336	1	0.849068	-0.0799624	0	3.70341	3.9783	2.88581	2.87923	1.40483	1.88238	1.40531	1.72198
18613	Pecam1	ENSMUSG00000020717	platelet/endothelial cell adhesion molecule 1	0.0229191	-1.9819	1	0.242977	-0.59401	0	2.01224	2.71622	0.76402	0.000638534	1.72013	0.00859316	0.525711	0.0149969
18619	Penk	ENSMUSG00000045573	preproenkephalin	0.0467384	1.09152	1	0.89227	0.0265567	0	2.85325	2.72246	3.5968	4.16194	0.153421	0.0613565	0.180138	0.0877537
18619	Penk	ENSMUSG00000045573	preproenkephalin	0.0233129	0.978012	1	NaN	NaN	0	2.43031	2.31811	3.24423	3.46022	0.165045	0.15041	0	0.0447234
18624	Pepd	ENSMUSG00000063931	peptidase D	0.0399818	-0.954472	1	0.994009	0.00610778	0	4.95334	5.16858	3.95566	4.25732	0.450922	3.54903e-06	0.249021	0.214121
18626	Per1	ENSMUSG00000020893	period circadian clock 1	0.0732449	-1.54832	0	0.0097559	1.17105	1	3.63687	2.04902	0.862851	1.7264	0.911843	1.37519	2.56229	2.06684
18631	Pex11a	ENSMUSG00000030545	peroxisomal biogenesis factor 11 alpha	0.0496537	-0.493836	0	0.0332428	-0.868808	1	4.58595	4.62075	4.06286	4.15617	6.65857	6.38761	5.27392	6.03464
18631	Pex11a	ENSMUSG00000030545	peroxisomal biogenesis factor 11 alpha	0.804436	0.133085	0	0.033362	-0.853773	1	0.792657	0.967407	1.31214	0.714092	2.78021	2.00121	1.55944	1.51444
18639	Pfkfb1	ENSMUSG00000025271	6-phosphofructo-2-kinase/fructose-2,6-biphosphatase 1	0.50948	0.149196	0	0.0460009	0.8056	1	4.51658	4.36492	4.6599	4.51998	1.08474	1.67952	2.50585	1.8696
18639	Pfkfb1	ENSMUSG00000025271	6-phosphofructo-2-kinase/fructose-2,6-biphosphatase 1	0.0149899	1.51546	1	0.648439	-0.127597	0	0.839048	1.21391	2.41042	2.67346	4.43261	4.57594	4.1853	4.56805
18641	Pfkl	ENSMUSG00000020277	phosphofructokinase, liver, B-type	0.0455577	-1.06374	1	0.00875522	-0.528539	0	5.85826	5.73498	4.47277	4.99298	4.35706	4.34682	3.78282	3.86398
18642	Pfkm	ENSMUSG00000033065	phosphofructokinase, muscle	0.00101647	7.80704	1	0.615471	0.173637	0	0.000482972	2.22737	9.00006	8.84187	0.265491	0.00863716	0.614569	0.00683303
18642	Pfkm	ENSMUSG00000033065	phosphofructokinase, muscle	0.00119295	4.63629	1	0.213967	-0.173749	0	3.57919	3.15959	8.17	7.84136	3.37356	3.32781	3.11392	3.23996
18645	Pfn2	ENSMUSG00000027805	profilin 2	0.00324023	2.51256	1	0.110561	-0.351429	0	1.77092	1.54928	4.30282	4.0425	0.799217	1.05281	0.504127	0.645045
18645	Pfn2	ENSMUSG00000027805	profilin 2	0.00289857	3.43793	1	0.693666	-0.122016	0	1.8958	2.34546	5.72499	5.39213	1.25299	0.784589	0.889818	0.90373
18645	Pfn2	ENSMUSG00000027805	profilin 2	0.0169883	1.94514	1	NaN	NaN	0	0.0706335	7.66054e-15	2.37738	1.58354	0	0	4.31366e-08	0
18645	Pfn2	ENSMUSG00000027805	profilin 2	0.00518643	2.22051	1	0.511749	0.13438	0	0.306667	0.570297	2.80924	2.50874	9.78114e-05	1.28832e-05	6.78067e-07	0.268869
18647	Cdk14	ENSMUSG00000028926	cyclin-dependent kinase 14	0.0109542	-0.814854	1	0.0629996	-0.390561	0	3.61173	3.5408	2.77277	2.75005	0.742398	0.526895	0.261362	0.226809
18654	Pgf	ENSMUSG00000004791	placental growth factor	0.045455	-0.586191	1	NaN	NaN	0	2.47215	2.53856	1.86011	1.97821	0.144486	0.0941052	3.10179e-06	0
18655	Pgk1	ENSMUSG00000062070	phosphoglycerate kinase 1	0.00491451	1.66262	1	0.103456	-0.367929	0	6.82428	6.90765	8.62929	8.42788	7.53976	7.74115	7.16044	7.38462
18655	Pgk1	ENSMUSG00000062070	phosphoglycerate kinase 1	0.0391525	0.832576	1	0.913995	-1.05312e-05	0	4.45786e-05	2.97192e-05	0.965798	0.699429	7.40084e-05	5.39558e-05	5.75624e-05	4.93393e-05
18670	Abcb4	ENSMUSG00000042476	ATP-binding cassette, sub-family B (MDR/TAP), member 4	0.00454252	2.83554	1	0.109981	-0.549576	0	1.40022	1.22791	4.41918	3.88003	6.40538	6.70861	5.64895	6.36589
18670	Abcb4	ENSMUSG00000042476	ATP-binding cassette, sub-family B (MDR/TAP), member 4	0.0309029	0.198926	0	0.0324009	-0.932062	1	1.5004e-06	1.07914e-06	0.201781	0.196074	3.331	3.43797	1.99108	2.91376
18671	Abcb1a	ENSMUSG00000040584	ATP-binding cassette, sub-family B (MDR/TAP), member 1A	0.0242449	-0.653072	1	0.0159779	-1.18891	1	1.98683	2.06579	1.39694	1.34954	2.25599	1.31789	0.468896	0.727169
18674	Slc25a3	ENSMUSG00000061904	solute carrier family 25 (mitochondrial carrier, phosphate carrier), member 3	0.0343983	-0.889089	1	0.221388	-0.218865	0	7.54858	7.56163	6.52829	6.80374	7.30268	7.38161	7.01906	7.22751
18674	Slc25a3	ENSMUSG00000061904	solute carrier family 25 (mitochondrial carrier, phosphate carrier), member 3	0.653072	-0.174505	0	0.000423737	0.718769	1	0.382864	0.413021	1.51482e-05	0.44686	0.000104015	0.000122768	0.723806	0.713959
18674	Slc25a3	ENSMUSG00000061904	solute carrier family 25 (mitochondrial carrier, phosphate carrier), member 3	0.000213227	5.67637	1	0.0516087	-0.502174	0	1.86095	2.05089	7.70809	7.55648	0.84451	1.05964	0.326533	0.573268
18679	Phka1	ENSMUSG00000034055	phosphorylase kinase alpha 1	0.000775887	5.21189	1	0.666491	-0.0691002	0	0.00179929	0.477573	5.52709	5.37605	1.83222e-08	0.146156	0.00795569	1.15416e-10
18679	Phka1	ENSMUSG00000034055	phosphorylase kinase alpha 1	0.00284974	3.40636	1	0.315433	-0.128753	0	2.02299	1.98647	5.68193	5.14024	1.40147	1.51366	1.30051	1.35712
18682	Phkg1	ENSMUSG00000025537	phosphorylase kinase gamma 1	0.000677056	5.48733	1	0.114971	-0.154637	0	1.32723	1.81633	7.14022	6.978	0.270451	0.219958	0.0919265	0.0892101
18682	Phkg1	ENSMUSG00000025537	phosphorylase kinase gamma 1	0.00244815	3.66792	1	NaN	NaN	0	0.215252	0.69182	4.26481	3.97809	0	0	0	0.0792988
18682	Phkg1	ENSMUSG00000025537	phosphorylase kinase gamma 1	0.00152538	3.58535	1	0.806523	0.0265229	0	0.202088	0.464975	4.04715	3.79062	0.0280896	0.0708337	0.101318	0.0506506
18704	Pik3c2a	ENSMUSG00000030660	phosphatidylinositol-4-phosphate 3-kinase catalytic subunit type 2 alpha	0.0269611	-0.78912	1	0.191955	-0.248408	0	2.5119	2.66671	1.77256	1.82781	2.31748	2.46463	2.241	2.04429
18708	Pik3r1	ENSMUSG00000041417	phosphoinositide-3-kinase regulatory subunit 1	0.00411273	-2.53284	1	0.0031116	-2.12997	1	2.99057	2.92627	0.215692	0.635467	3.05352	1.8213	0.0740697	0.540824
18710	Pik3r3	ENSMUSG00000028698	phosphoinositide-3-kinase regulatory subunit 3	0.0359177	-0.733304	1	0.214928	-0.218485	0	2.25849	2.42965	1.58084	1.64069	0.810694	0.768244	0.465955	0.676014
18712	Pim1	ENSMUSG00000024014	proviral integration site 1	0.823078	-0.116888	0	0.0464522	0.800696	1	3.56191	3.01147	3.13349	3.20611	3.1761	3.93384	4.56527	4.14605
18717	Pip5k1c	ENSMUSG00000034902	phosphatidylinositol-4-phosphate 5-kinase, type 1 gamma	0.0392065	-0.732601	1	0.0235476	-0.531624	0	3.99481	4.0561	3.19932	3.38638	3.39782	3.23203	2.7307	2.8359
18717	Pip5k1c	ENSMUSG00000034902	phosphatidylinositol-4-phosphate 5-kinase, type 1 gamma	0.638621	-0.135066	0	0.00442746	-0.715157	1	3.21717e-05	0.270242	6.9392e-05	7.18444e-05	0.769426	0.661148	0.000174697	8.35296e-05
18718	Pip4k2a	ENSMUSG00000026737	phosphatidylinositol-5-phosphate 4-kinase, type II, alpha	0.051462	-0.972676	0	0.0157143	-0.711974	1	3.46587	3.70562	2.4011	2.82504	2.01559	1.72254	1.14288	1.17129
18720	Pip5k1a	ENSMUSG00000028126	phosphatidylinositol-4-phosphate 5-kinase, type 1 alpha	0.017673	-1.31651	1	0.167199	0.358655	0	2.16021	2.22559	0.685534	1.06724	0.73988	0.414845	1.10127	0.770761
18720	Pip5k1a	ENSMUSG00000028126	phosphatidylinositol-4-phosphate 5-kinase, type 1 alpha	0.00719271	2.80445	1	0.457323	-0.313576	0	0.833626	0.064541	3.33176	3.17532	1.07503	0.0184227	0.463036	0.00326038
18733	Pirb	ENSMUSG00000058818	paired Ig-like receptor B	0.0454006	-1.0383	1	0.501585	0.0938282	0	2.25444	2.73077	1.37057	1.53804	0.570341	0.490551	0.690926	0.557623
18733	Pirb	ENSMUSG00000058818	paired Ig-like receptor B	0.0439545	-0.94542	1	0.246264	-0.293498	0	2.62349	2.9372	1.71554	1.95431	0.883191	0.60734	0.642627	0.260908
18739	Pitpnm1	ENSMUSG00000024851	phosphatidylinositol transfer protein, membrane-associated 1	0.0519121	-0.745899	0	0.0139544	-0.906278	1	3.51723	3.45115	2.60746	2.86911	2.10916	1.8724	0.875677	1.29332
18739	Pitpnm1	ENSMUSG00000024851	phosphatidylinositol transfer protein, membrane-associated 1	0.00578203	-1.0926	1	0.055436	-0.409018	0	2.0545	2.039	0.999515	0.908778	0.954898	0.756586	0.491162	0.402286
18739	Pitpnm1	ENSMUSG00000024851	phosphatidylinositol transfer protein, membrane-associated 1	0.0162446	-0.83633	1	0.411137	-0.126936	0	1.16821	1.2517	0.33379	0.413457	0.257713	0.12835	1.88992e-05	0.132172
18742	Pitx3	ENSMUSG00000025229	paired-like homeodomain transcription factor 3	0.0256656	1.13715	1	0.998859	0.000725215	0	0.854463	0.644702	1.72675	2.04672	0.0553444	0.566036	0.257612	0.365219
18744	Pja1	ENSMUSG00000034403	praja ring finger ubiquitin ligase 1	0.0112462	-1.03103	1	0.0586815	-0.368031	0	2.19619	2.14701	1.20711	1.07403	2.3354	2.15647	1.88171	1.8741
18746	Pkm	ENSMUSG00000032294	pyruvate kinase, muscle	0.0227381	1.03595	1	0.00457121	-1.17466	1	7.18951	7.30174	8.40679	8.15635	4.42095	4.19994	2.96025	3.31133
18746	Pkm	ENSMUSG00000032294	pyruvate kinase, muscle	0.00094254	4.01122	1	0.0343659	-0.604878	1	5.52322	5.4317	9.64628	9.33108	1.96793	1.64365	1.28328	1.11855
18746	Pkm	ENSMUSG00000032294	pyruvate kinase, muscle	0.00537648	1.63573	1	NaN	NaN	0	0.236053	0.291928	2.00964	1.7898	0.119892	0	0	0
18746	Pkm	ENSMUSG00000032294	pyruvate kinase, muscle	0.000601338	1.84701	1	NaN	NaN	0	0.179748	0.167526	2.04283	1.99846	3.72258e-13	0	0	1.5854e-13
18746	Pkm	ENSMUSG00000032294	pyruvate kinase, muscle	0.00721918	1.143	1	NaN	NaN	0	0.355346	0.233284	1.42142	1.4532	0	0	0	0
18750	Prkca	ENSMUSG00000050965	protein kinase C, alpha	0.00144011	-0.918887	1	0.968976	-0.0106069	0	0.91959	0.928682	0.00967898	0.000819065	0.0314855	0.107934	0.107968	0.010238
18750	Prkca	ENSMUSG00000050965	protein kinase C, alpha	0.00829286	1.16561	1	0.0184402	-0.46317	0	1.97452	1.84236	3.03932	3.10879	1.95223	1.84114	1.42934	1.43769
18752	Prkcg	ENSMUSG00000078816	protein kinase C, gamma	0.0333257	-0.919543	1	0.143868	-0.0956628	0	1.7242	2.01376	0.94672	0.952154	0.230451	0.207229	0.119392	0.126963
18753	Prkcd	ENSMUSG00000021948	protein kinase C, delta	0.0350531	-0.818638	1	0.553619	-0.165599	0	1.52661	1.67646	0.695319	0.870473	1.06765	0.631638	0.731316	0.636776
18755	Prkch	ENSMUSG00000021108	protein kinase C, eta	0.0102071	-1.83627	1	0.0516866	-0.46791	0	3.52997	3.86637	1.68578	2.03803	1.48741	1.30242	1.03118	0.822843
18759	Prkci	ENSMUSG00000037643	protein kinase C, iota	0.0448076	-0.682541	1	0.038405	-0.394451	0	3.75748	3.85147	3.20492	3.03894	2.47854	2.39202	1.98377	2.09788
18761	Prkcq	ENSMUSG00000026778	protein kinase C, theta	0.00169194	2.89208	1	0.973256	0.0136458	0	0.850024	0.919825	3.90852	3.64549	0.443444	0.22024	0.381052	0.309924
18761	Prkcq	ENSMUSG00000026778	protein kinase C, theta	0.0152771	1.15652	1	0.0537033	-0.23805	0	0.651093	0.401435	1.66069	1.70489	0.362966	0.412658	0.163969	0.135554
18767	Pkia	ENSMUSG00000027499	protein kinase inhibitor, alpha	0.0035481	2.64054	1	0.0761882	-0.362874	0	3.49812	3.33698	6.24483	5.87135	0.871305	0.668696	0.364797	0.449457
18767	Pkia	ENSMUSG00000027499	protein kinase inhibitor, alpha	0.0012457	4.3321	1	0.850707	0.00332642	0	3.89527e-06	0.184739	4.64322	4.20573	4.60219e-06	1.6591e-06	1.93321e-06	0.00665717
18769	Pkig	ENSMUSG00000035268	protein kinase inhibitor, gamma	0.007675	1.36824	1	0.779522	-0.127025	0	1.05134	1.14529	2.37413	2.55899	1.37476	0.577327	0.697095	1.00094
18769	Pkig	ENSMUSG00000035268	protein kinase inhibitor, gamma	0.00884996	1.07395	1	0.416416	0.157966	0	0.253709	0.335729	1.31994	1.41739	0.152034	0.309961	0.508253	0.269674
18769	Pkig	ENSMUSG00000035268	protein kinase inhibitor, gamma	0.717415	-0.19205	0	0.0455084	-0.688811	1	3.23877	3.84409	3.12814	3.57063	2.87054	2.27934	1.9601	1.81215
18770	Pklr	ENSMUSG00000041237	pyruvate kinase liver and red blood cell	NaN	NaN	0	0.0251131	-0.626008	1	0.0136094	0	0.130936	0.048921	7.3447	7.05012	6.52207	6.62073
18770	Pklr	ENSMUSG00000041237	pyruvate kinase liver and red blood cell	NaN	NaN	0	0.0183042	-0.672259	1	6.78051e-05	0	9.70901e-05	6.89592e-05	4.10121	3.93187	3.22809	3.46048
18787	Serpine1	ENSMUSG00000037411	serine (or cysteine) peptidase inhibitor, clade E, member 1	0.0809776	-1.52962	0	0.0352618	-0.731906	1	7.41386	5.65518	4.57871	5.43109	2.06746	1.81285	0.951289	1.46521
18791	Plat	ENSMUSG00000031538	plasminogen activator, tissue	0.100856	-0.702805	0	0.00100316	-1.27113	1	4.72319	4.33588	3.70911	3.94435	1.63722	1.50799	0.242653	0.360298
18792	Plau	ENSMUSG00000021822	plasminogen activator, urokinase	0.574811	-0.264981	0	0.0255249	-0.711955	1	5.20217	5.42317	4.71435	5.38103	1.96332	2.02354	1.07215	1.4908
18793	Plaur	ENSMUSG00000046223	plasminogen activator, urokinase receptor	0.0752661	-1.13594	0	0.00160727	-0.734447	1	2.75879	3.27704	1.46598	2.29798	1.08175	1.1245	0.357013	0.380343
18798	Plcb4	ENSMUSG00000039943	phospholipase C, beta 4	0.0112357	-0.78173	1	0.994279	-0.00815388	0	2.60237	2.57027	1.7743	1.83489	0.532388	0.000750005	0.267864	0.248966
18798	Plcb4	ENSMUSG00000039943	phospholipase C, beta 4	0.0358303	-0.80999	1	0.180728	-0.309417	0	3.31436	3.31574	2.62011	2.39001	0.952937	0.605931	0.410217	0.529817
18802	Plcd4	ENSMUSG00000026173	phospholipase C, delta 4	0.00115002	4.55012	1	NaN	NaN	0	0.000282397	0.000827036	4.8003	4.30105	0	0	0.00126204	0
18803	Plcg1	ENSMUSG00000016933	phospholipase C, gamma 1	0.0316104	-0.813727	1	0.190842	0.126049	0	4.7924	4.80696	3.88315	4.08876	3.48322	3.54542	3.64025	3.64049
18803	Plcg1	ENSMUSG00000016933	phospholipase C, gamma 1	0.0448744	-0.738583	1	0.371336	-0.267421	0	1.25216	1.39566	0.675275	0.495375	1.13095	0.805375	0.92996	0.471524
18803	Plcg1	ENSMUSG00000016933	phospholipase C, gamma 1	0.0294013	-0.693591	1	0.156213	0.256264	0	2.32268	2.34494	1.70445	1.57599	1.48499	1.28313	1.66755	1.6131
18807	Pld3	ENSMUSG00000003363	phospholipase D family, member 3	0.0527016	-1.2332	0	0.0163271	-0.678006	1	5.89212	6.20627	4.42344	5.20855	4.41673	4.22014	3.54876	3.73211
18810	Plec	ENSMUSG00000022565	plectin	0.00417773	2.4643	1	NaN	NaN	0	0.388711	9.31921e-13	2.59496	2.72235	0	0.124029	4.13003e-14	2.1938e-13
18810	Plec	ENSMUSG00000022565	plectin	0.00234662	3.63793	1	0.646872	0.00457169	0	0.00314352	0.00368819	3.90575	3.37695	1.91877e-05	0.000620837	0.00676607	0.00301733
18815	Plg	ENSMUSG00000059481	plasminogen	0.00122206	0.674905	1	0.11361	0.241347	0	0.0411204	0.0401516	0.714388	0.716694	9.12349	9.08649	9.40908	9.28359
18817	Plk1	ENSMUSG00000030867	polo-like kinase 1	0.0437276	-0.928905	1	0.0238361	-0.607652	1	1.70928	1.59797	0.544729	0.904708	0.700625	0.954216	0.275386	0.164152
18822	Plod1	ENSMUSG00000019055	procollagen-lysine, 2-oxoglutarate 5-dioxygenase 1	0.0455158	-1.03772	1	0.0625312	-0.35251	0	5.87719	5.84367	4.57064	5.07479	4.65773	4.60403	4.1969	4.35984
18822	Plod1	ENSMUSG00000019055	procollagen-lysine, 2-oxoglutarate 5-dioxygenase 1	0.0347843	-0.950951	1	0.286716	-0.292321	0	3.53159	3.2854	2.35136	2.56373	1.80851	1.41567	1.11845	1.52109
18824	Plp2	ENSMUSG00000031146	proteolipid protein 2	0.342552	-0.223203	0	0.00331272	-0.957602	1	5.66507	5.86585	5.56492	5.51959	2.23097	2.06869	1.13698	1.24748
18826	Lcp1	ENSMUSG00000021998	lymphocyte cytosolic protein 1	0.0448291	-1.36338	1	0.692033	-0.14204	0	4.12303	4.76096	2.76148	3.39574	2.79017	2.50363	2.78418	2.22554
18826	Lcp1	ENSMUSG00000021998	lymphocyte cytosolic protein 1	0.0345432	-1.73592	1	0.585541	-0.121582	0	4.70663	5.10112	2.62741	3.70851	4.40613	4.62326	4.30339	4.48284
18828	Plscr2	ENSMUSG00000032372	phospholipid scramblase 2	0.0407112	-1.02144	1	0.0301498	-0.461641	0	2.1301	2.22458	0.940351	1.37144	4.38165	4.23688	3.8028	3.89244
18830	Pltp	ENSMUSG00000017754	phospholipid transfer protein	0.0140782	-1.32438	1	0.180037	-0.287011	0	2.98946	3.01529	1.51743	1.83856	0.702598	0.479897	0.195589	0.412884
18830	Pltp	ENSMUSG00000017754	phospholipid transfer protein	0.042824	-1.10957	1	0.0834269	-0.839445	0	8.68034	8.72203	7.31399	7.86924	6.22318	5.55672	4.35664	5.74437
18830	Pltp	ENSMUSG00000017754	phospholipid transfer protein	0.0488971	-1.01976	1	NaN	NaN	0	3.5129	3.28216	2.14535	2.61018	0.871604	0.556542	0	0.542097
18844	Plxna1	ENSMUSG00000030084	plexin A1	0.0387433	-0.829841	1	0.20677	-0.204527	0	4.13969	4.10898	3.16431	3.42469	1.72277	1.55554	1.46656	1.40269
18845	Plxna2	ENSMUSG00000026640	plexin A2	0.0418714	-1.04468	1	0.0229865	-0.770942	1	2.84228	2.8162	1.54698	2.02213	2.07448	1.97371	1.02299	1.48332
18854	Pml	ENSMUSG00000036986	promyelocytic leukemia	0.196273	-0.513183	0	0.0346223	-0.610693	1	1.71489	1.6516	1.41804	0.922078	1.66526	2.02155	1.17601	1.28942
18858	Pmp22	ENSMUSG00000018217	peripheral myelin protein 22	0.0699954	-0.760737	0	0.0298474	-0.674329	1	6.19138	6.17765	5.23678	5.61077	2.30394	1.88409	1.42824	1.41114
18952	43347	ENSMUSG00000020486	septin 4	0.0207218	-0.978744	1	0.0206632	-0.55981	0	3.61857	3.82909	2.77535	2.71482	2.10059	2.20582	1.50773	1.67906
18952	43347	ENSMUSG00000020486	septin 4	0.0251801	-1.34054	1	0.00914571	-0.73458	1	4.2314	3.88412	2.51292	2.92152	2.44945	2.23916	1.62129	1.59816
18952	43347	ENSMUSG00000020486	septin 4	0.0162506	-1.47306	1	0.142629	-0.491248	0	3.16816	3.46702	2.02018	1.66887	2.11688	1.51032	1.56697	1.07774
18952	43347	ENSMUSG00000020486	septin 4	0.0130136	-0.964883	1	0.288806	-0.408238	0	1.03329	0.896719	0.000152185	8.67034e-05	1.08576	0.359134	0.000211067	0.628204
18952	43347	ENSMUSG00000020486	septin 4	0.0413319	-1.00975	1	0.270129	-0.316442	0	3.13737	2.94828	1.83682	2.22932	2.33881	1.84469	1.95717	1.59344
18970	Polb	ENSMUSG00000031536	polymerase (DNA directed), beta	0.0293171	1.06763	1	0.596706	0.109003	0	3.8551	4.13142	4.9387	5.18309	3.62192	3.84649	3.89136	3.79506
19009	Pou6f1	ENSMUSG00000009739	POU domain, class 6, transcription factor 1	0.910393	-0.0487029	0	0.0271039	-0.582828	1	1.46649	1.20548	1.278	1.29657	0.642218	0.899299	0.136048	0.239812
19011	Endou	ENSMUSG00000022468	endonuclease, polyU-specific	0.0122943	-0.85504	1	0.438471	-0.186432	0	0.808009	0.90224	9.91097e-05	6.91034e-05	0.000170175	0.373202	0.00026619	0.000241162
19016	Pparg	ENSMUSG00000000440	peroxisome proliferator activated receptor gamma	0.0266102	-0.88985	1	0.0110919	-0.725207	1	2.7228	2.77734	1.96479	1.75565	2.08027	1.9102	1.3525	1.18755
19016	Pparg	ENSMUSG00000000440	peroxisome proliferator activated receptor gamma	0.00491705	-1.04922	1	0.00473883	-1.66273	1	6.17892	6.20757	5.11124	5.17681	4.19959	4.4662	2.20179	3.13854
19017	Ppargc1a	ENSMUSG00000029167	peroxisome proliferative activated receptor, gamma, coactivator 1 alpha	0.00144936	1.15641	1	0.145136	-0.373861	0	0.913761	0.921519	2.08828	2.05982	1.60274	1.3384	0.922871	1.27054
19024	Ppfibp2	ENSMUSG00000036528	PTPRF interacting protein, binding protein 2 (liprin beta 2)	0.0290838	1.05682	1	0.224862	-0.19644	0	0.581137	0.447385	1.73692	1.40524	1.10295	1.28167	0.976864	1.01488
19025	Ctsa	ENSMUSG00000017760	cathepsin A	0.0185044	-1.44695	1	0.0442989	-1.03604	1	3.55088	3.24004	2.14065	1.75636	3.79061	3.27226	1.80376	3.18702
19025	Ctsa	ENSMUSG00000017760	cathepsin A	0.0321589	-1.32828	1	0.0187004	-1.06244	1	1.74126	1.52624	0.609426	0.00150396	1.75136	1.09541	0.0975939	0.624296
19025	Ctsa	ENSMUSG00000017760	cathepsin A	0.0334872	-1.30481	1	0.0602583	-0.541174	0	2.34218	2.37509	0.734164	1.37349	0.99718	0.961989	0.217829	0.658993
19038	Ppic	ENSMUSG00000024538	peptidylprolyl isomerase C	0.0725782	-1.08089	0	0.0099138	-1.1143	1	6.54652	6.42367	4.986	5.8224	2.92152	2.47525	1.37206	1.79611
19039	Lgals3bp	ENSMUSG00000033880	lectin, galactoside-binding, soluble, 3 binding protein	0.0166414	-0.962573	1	0.0106204	-0.86509	1	7.93365	7.79974	6.85105	6.95719	5.96156	6.0382	4.9622	5.30738
19041	Ppl	ENSMUSG00000039457	periplakin	0.0349521	0.782705	1	0.010938	-1.0365	1	1.13559	0.944765	1.78414	1.86162	2.76714	2.21449	1.48493	1.42369
19043	Ppm1b	ENSMUSG00000061130	protein phosphatase 1B, magnesium dependent, beta isoform	0.436696	0.261883	0	0.0229046	-0.766789	1	0.712356	0.519145	0.677423	1.07784	2.2305	2.04894	1.16002	1.58585
19047	Ppp1cc	ENSMUSG00000004455	protein phosphatase 1, catalytic subunit, gamma isoform	0.007192	1.36664	1	0.100369	-0.913456	0	0.00181217	0.00429048	1.27196	1.46743	1.84149	0.00103569	0.0156142	6.92494e-09
19049	Ppp1r1b	ENSMUSG00000061718	protein phosphatase 1, regulatory (inhibitor) subunit 1B	NaN	NaN	0	0.0432924	-0.80303	1	0	0	0	0	1.37908	0.709701	0.482724	7.30083e-13
19055	Ppp3ca	ENSMUSG00000028161	protein phosphatase 3, catalytic subunit, alpha isoform	0.00157627	3.08802	1	0.182884	0.466768	0	1.00786	0.736523	4.0099	3.91052	0.669597	0.0016589	1.10247	0.502322
19056	Ppp3cb	ENSMUSG00000021816	protein phosphatase 3, catalytic subunit, beta isoform	0.00598226	1.46555	1	0.894051	0.0474877	0	1.1038	1.2138	2.54372	2.70497	0.904133	0.550976	0.773466	0.776619
19056	Ppp3cb	ENSMUSG00000021816	protein phosphatase 3, catalytic subunit, beta isoform	0.0171651	1.68554	1	0.270886	-0.167352	0	3.00047	3.15425	5.0658	4.46001	2.46908	2.54768	2.41543	2.26663
19057	Ppp3cc	ENSMUSG00000022092	protein phosphatase 3, catalytic subunit, gamma isoform	0.00403028	1.96946	1	0.364822	-0.225242	0	0.318063	0.257796	2.38295	2.13184	0.450202	0.000283235	8.39648e-07	9.47851e-09
19063	Ppt1	ENSMUSG00000028657	palmitoyl-protein thioesterase 1	0.0394215	-0.770169	1	0.00506733	-0.73143	1	5.12061	5.0762	4.21884	4.43764	4.26807	4.17922	3.44507	3.53936
19073	Srgn	ENSMUSG00000020077	serglycin	0.0224056	-1.02817	1	0.0267142	-0.833686	1	5.75116	5.76033	4.59474	4.86042	3.50934	2.90261	2.29123	2.45335
19075	Prim1	ENSMUSG00000025395	DNA primase, p49 subunit	0.022779	-0.653168	1	0.0346009	-0.51969	0	1.6088	1.58364	0.984112	0.901992	1.62685	1.62649	0.97912	1.23484
19087	Prkar2a	ENSMUSG00000032601	protein kinase, cAMP dependent regulatory, type II alpha	0.0159651	1.1227	1	0.0459576	-0.323158	0	3.51788	3.51602	4.76196	4.51734	4.02727	4.12094	3.72784	3.77405
19088	Prkar2b	ENSMUSG00000002997	protein kinase, cAMP dependent regulatory, type II beta	0.0373036	-0.78031	1	NaN	NaN	0	3.12272	3.25345	2.49498	2.32057	1.86108e-07	0	0	0
19088	Prkar2b	ENSMUSG00000002997	protein kinase, cAMP dependent regulatory, type II beta	0.0176548	-1.24433	1	0.993892	0.00393033	0	7.67679	7.60554	6.22994	6.56372	0.270879	0.0964374	0.269367	0.10581
19094	Mapk11	ENSMUSG00000053137	mitogen-activated protein kinase 11	0.034158	-1.00039	1	0.0968214	-0.365722	0	2.52762	2.66269	1.42664	1.7629	1.2528	1.02454	0.69245	0.853443
19125	Prodh	ENSMUSG00000003526	proline dehydrogenase	NaN	NaN	0	0.0362368	0.732549	1	0	0.170449	6.10623e-15	0.217164	0.4189	0.557946	0.936643	1.5053
19128	Pros1	ENSMUSG00000022912	protein S (alpha)	0.0271122	-0.946081	1	0.0573202	-0.383586	0	4.80288	4.99597	3.86978	4.0369	4.64693	4.61032	4.33977	4.15031
19134	Prpf4b	ENSMUSG00000021413	pre-mRNA processing factor 4B	0.291698	-0.265967	0	0.0343697	-0.628332	1	0.342366	0.550483	0.222455	0.138459	1.41774	1.09635	0.510409	0.747018
19141	Lgmn	ENSMUSG00000021190	legumain	0.0797244	-1.34089	0	0.04923	-0.600544	1	5.22593	5.91532	3.57841	4.88106	4.82055	4.34508	3.97324	3.9913
19141	Lgmn	ENSMUSG00000021190	legumain	0.0276311	-1.14932	1	0.00784258	-1.09139	1	6.12862	6.23041	4.82801	5.2324	5.07816	4.58042	3.70426	3.77154
19142	Prss12	ENSMUSG00000027978	protease, serine 12 neurotrypsin (motopsin)	0.0246435	-1.60875	1	NaN	NaN	0	2.80105	2.585	0.719103	1.44945	0.234041	0.184734	0	0.0208393
19143	St14	ENSMUSG00000031995	suppression of tumorigenicity 14 (colon carcinoma)	0.522009	-0.163983	0	0.00102415	-0.891008	1	0.286844	0.503519	0.158435	0.303962	1.19006	1.13017	0.264287	0.273929
19156	Psap	ENSMUSG00000004207	prosaposin	0.0415	-1.2116	1	0.0173813	-0.672892	1	9.11115	9.1851	7.6084	8.26466	7.85869	7.83477	7.0359	7.31178
19156	Psap	ENSMUSG00000004207	prosaposin	0.00323364	1.93821	1	0.165785	-0.2952	0	2.63218	2.6732	4.69416	4.48765	2.09285	2.38078	1.98632	1.89692
19156	Psap	ENSMUSG00000004207	prosaposin	0.00587035	1.74482	1	0.724283	0.0974679	0	4.80162	5.08288	6.68061	6.69354	3.86609	3.52983	3.72572	3.86514
19156	Psap	ENSMUSG00000004207	prosaposin	0.939014	0.0775059	0	0.0226991	-0.595334	1	6.20471	7.09894	6.85351	6.60515	6.06065	5.81083	5.31917	5.36164
19158	Cyth2	ENSMUSG00000003269	cytohesin 2	0.463117	-0.551967	0	0.0133238	-0.908683	1	1.50038	1.51876	1.91468	0.000519032	1.14313	0.675477	0.000954063	0.000283548
19159	Cyth3	ENSMUSG00000018001	cytohesin 3	0.0292492	-0.906873	1	0.0550745	-0.507348	0	4.0919	4.12567	3.07941	3.32442	1.91221	1.6418	1.15508	1.38423
19166	Psma2	ENSMUSG00000015671	proteasome (prosome, macropain) subunit, alpha type 2	0.568809	0.196528	0	0.0302915	0.765976	1	0.000204193	0.000617677	0.393851	2.65453e-05	1.32366	1.88101	2.4183	2.31832
19167	Psma3	ENSMUSG00000060073	proteasome (prosome, macropain) subunit, alpha type 3	0.123938	1.24679	0	0.00451627	1.50332	1	0.409573	2.25404	2.99313	2.16406	2.87841	2.30021	3.8478	4.33745
19171	Psmb10	ENSMUSG00000031897	proteasome (prosome, macropain) subunit, beta type 10	0.976069	-0.0499835	0	0.0316159	-1.30945	1	1.19624	2.25645	1.38988	1.96285	2.68411	1.38833	1.44157	0.0119739
19186	Psme1	ENSMUSG00000022216	proteasome (prosome, macropain) activator subunit 1 (PA28 alpha)	0.825664	-0.0876164	0	0.0121687	-0.940837	1	2.19405	2.52147	2.23992	2.30036	2.95917	2.48059	1.79245	1.76564
19193	Pipox	ENSMUSG00000017453	pipecolic acid oxidase	NaN	NaN	0	0.0328461	0.793855	1	0	0	0.00211593	6.05931e-06	3.30779	2.70404	3.9225	3.67703
19201	Pstpip2	ENSMUSG00000025429	proline-serine-threonine phosphatase-interacting protein 2	0.00194427	2.42917	1	0.0432126	-0.596539	1	2.00945	1.84093	4.28543	4.4233	2.98708	2.84122	2.11869	2.51653
19205	Ptbp1	ENSMUSG00000006498	polypyrimidine tract binding protein 1	0.0116636	-0.945804	1	0.239654	-0.173731	0	4.88389	4.86738	3.87224	3.98742	4.36349	4.51822	4.26478	4.26947
19207	Ptch2	ENSMUSG00000028681	patched 2	0.010138	-1.30464	1	0.0824287	-0.548039	0	3.57067	3.77499	2.42613	2.31024	0.532739	0.970666	0.00184583	0.405482
19207	Ptch2	ENSMUSG00000028681	patched 2	0.0455131	-0.618832	1	NaN	NaN	0	1.10951	0.95649	0.421003	0.407338	0.171608	0	0	0
19207	Ptch2	ENSMUSG00000028681	patched 2	0.0194299	-0.852389	1	NaN	NaN	0	1.75416	1.72616	0.816769	0.958783	0.294678	0.295704	0	0.145587
19212	Pter	ENSMUSG00000026730	phosphotriesterase related	0.518473	0.274396	0	0.012527	-0.646777	1	2.57819	2.07776	2.44748	2.75727	4.67536	4.76596	3.98738	4.16039
19217	Ptger2	ENSMUSG00000037759	prostaglandin E receptor 2 (subtype EP2)	0.00845339	-0.756776	1	0.133211	-0.1015	0	1.4512	1.46727	0.67977	0.72515	0.472625	0.49616	0.37898	0.386805
19217	Ptger2	ENSMUSG00000037759	prostaglandin E receptor 2 (subtype EP2)	0.0165143	-0.61047	1	0.26876	-0.1377	0	0.794715	0.810563	0.217196	0.167143	0.336639	0.222877	0.145213	0.138904
19219	Ptger4	ENSMUSG00000039942	prostaglandin E receptor 4 (subtype EP4)	0.0491735	-1.16384	1	0.122243	-0.191244	0	2.1358	1.95699	0.544544	1.22057	0.196525	0.251689	0.0657239	2.72669e-06
19223	Ptgis	ENSMUSG00000017969	prostaglandin I2 (prostacyclin) synthase	0.805837	0.118094	0	0.0272137	-0.766764	1	2.41289	2.17454	2.19141	2.63221	1.55454	1.03274	0.4946	0.559148
19224	Ptgs1	ENSMUSG00000047250	prostaglandin-endoperoxide synthase 1	0.10638	-0.797431	0	0.0139248	-0.691289	1	2.69066	2.72663	1.59639	2.22604	2.51472	2.39299	1.87104	1.65409
19230	Twf1	ENSMUSG00000022451	twinfilin actin binding protein 1	0.0382744	-0.915865	1	0.0337837	-0.35429	0	5.13541	5.14851	4.06375	4.38843	4.50146	4.56415	4.14063	4.2164
19231	Ptma	ENSMUSG00000026238	prothymosin alpha	0.0454244	-0.72461	1	0.202922	-0.172554	0	7.81182	7.97593	7.09412	7.24441	7.79488	7.70957	7.53447	7.62487
19231	Ptma	ENSMUSG00000026238	prothymosin alpha	0.00080904	-0.87689	1	0.312989	-0.210894	0	2.24694	2.25124	1.37201	1.37239	2.25314	2.16109	1.84023	2.15221
19240	Tmsb10	ENSMUSG00000079523	thymosin, beta 10	0.0355098	-0.922782	1	0.000561453	-1.46278	1	7.20362	7.2903	6.1762	6.47217	4.62443	4.64511	3.08579	3.25819
19241	Tmsb4x	ENSMUSG00000049775	thymosin, beta 4, X chromosome	0.105853	-0.615953	0	0.00306812	-0.974165	1	9.23496	9.48213	8.61303	8.87215	7.61193	7.41764	6.54797	6.53327
19241	Tmsb4x	ENSMUSG00000049775	thymosin, beta 4, X chromosome	0.0646391	-0.886837	0	0.0469517	-0.681555	1	3.83326	3.62888	3.06446	2.624	1.62527	1.12906	0.517918	0.873297
19241	Tmsb4x	ENSMUSG00000049775	thymosin, beta 4, X chromosome	0.0225475	-0.930906	1	0.0992574	-0.410826	0	3.35953	3.41806	2.35812	2.55766	0.630039	0.995453	0.370428	0.433412
19243	Ptp4a1	ENSMUSG00000026064	protein tyrosine phosphatase 4a1	0.0463037	-0.81185	1	0.509661	-0.267768	0	5.84382	5.93606	4.93866	5.21751	5.13016	4.11913	4.42856	4.2852
19243	Ptp4a1	ENSMUSG00000026064	protein tyrosine phosphatase 4a1	0.0252386	-0.733526	1	0.97456	-0.0171741	0	2.14816	2.12879	1.34147	1.46843	0.866449	0.543873	0.692245	0.683729
19244	Ptp4a2	ENSMUSG00000028788	protein tyrosine phosphatase 4a2	0.0478767	1.00206	1	0.157319	-0.256117	0	5.0009	5.28358	6.34414	5.94447	4.90355	4.94266	4.56393	4.77005
19244	Ptp4a2	ENSMUSG00000028788	protein tyrosine phosphatase 4a2	0.0422661	1.32686	1	0.0040043	-1.59705	1	1.36601	2.09924	3.23118	2.88779	2.19166	1.67223	0.0229839	0.646808
19245	Ptp4a3	ENSMUSG00000059895	protein tyrosine phosphatase 4a3	0.23481	0.624717	0	0.0259951	-0.975423	1	1.01356	1.78475	1.72959	2.31815	2.10869	1.44434	0.510579	1.09161
19245	Ptp4a3	ENSMUSG00000059895	protein tyrosine phosphatase 4a3	0.0355893	1.16545	1	NaN	NaN	0	0.498589	0.894842	2.03913	1.6852	0.374752	1.19022e-06	0	3.50575e-07
19245	Ptp4a3	ENSMUSG00000059895	protein tyrosine phosphatase 4a3	0.00397418	2.3745	1	0.0564197	-0.589214	0	4.08107	3.91639	6.5357	6.21076	1.47694	1.38509	1.09248	0.591113
19248	Ptpn12	ENSMUSG00000028771	protein tyrosine phosphatase, non-receptor type 12	0.0300834	-1.09648	1	0.348607	-0.145709	0	4.14675	4.22365	2.89186	3.28559	3.26418	3.09647	2.99649	3.07275
19253	Ptpn18	ENSMUSG00000026126	protein tyrosine phosphatase, non-receptor type 18	0.0199528	-0.639035	1	NaN	NaN	0	0.880816	0.864983	0.199125	0.268603	0.37116	0	0	0
19261	Sirpa	ENSMUSG00000037902	signal-regulatory protein alpha	0.0276005	-1.49985	1	0.0192407	-0.940692	1	3.6989	3.55574	1.77021	2.48473	1.73112	1.3288	0.328879	0.849662
19261	Sirpa	ENSMUSG00000037902	signal-regulatory protein alpha	0.109738	-0.906919	0	0.00327998	-1.27622	1	4.02664	4.88865	3.52055	3.58091	3.20283	3.07027	2.05433	1.66632
19261	Sirpa	ENSMUSG00000037902	signal-regulatory protein alpha	0.026804	-0.676744	1	0.321872	-0.143325	0	1.16396	1.09108	0.408556	0.493001	0.405413	0.352569	0.310494	0.160839
19262	Ptpra	ENSMUSG00000027303	protein tyrosine phosphatase, receptor type, A	0.0183409	-0.979718	1	0.0147934	-0.535705	0	5.57546	5.49531	4.46603	4.64531	3.99433	3.94865	3.37177	3.49979
19263	Ptprb	ENSMUSG00000020154	protein tyrosine phosphatase, receptor type, B	0.0275303	-1.26424	1	0.151581	-0.346689	0	3.23005	3.74167	2.21623	2.227	3.08662	2.69937	2.55536	2.53725
19264	Ptprc	ENSMUSG00000026395	protein tyrosine phosphatase, receptor type, C	0.0157748	-1.06735	1	0.0372161	-0.769483	1	2.99746	3.00915	2.04218	1.82974	1.85586	1.18488	0.759502	0.742267
19264	Ptprc	ENSMUSG00000026395	protein tyrosine phosphatase, receptor type, C	0.0992833	-1.22663	0	0.00802002	-0.590327	1	2.19447	2.65408	0.464213	1.93108	0.98111	1.06862	0.40554	0.463538
19265	Ptprcap	ENSMUSG00000045826	protein tyrosine phosphatase, receptor type, C polypeptide-associated protein	0.0494927	-1.20087	1	0.0579294	-0.559831	0	2.97187	2.39988	1.23896	1.73106	1.31214	0.882506	0.623389	0.451597
19267	Ptpre	ENSMUSG00000041836	protein tyrosine phosphatase, receptor type, E	0.0457186	-1.1215	1	0.0503591	-0.343737	0	1.90504	1.54396	0.361469	0.844525	0.584462	0.483379	0.2325	0.147868
19270	Ptprg	ENSMUSG00000021745	protein tyrosine phosphatase, receptor type, G	0.0496326	-0.691407	1	0.245658	-0.222012	0	3.18389	3.04127	2.50359	2.33876	2.24241	2.1109	1.84166	2.06763
19270	Ptprg	ENSMUSG00000021745	protein tyrosine phosphatase, receptor type, G	0.0413146	-0.809459	1	0.380872	-0.0856095	0	1.34452	1.44688	0.465475	0.707004	0.812069	0.831977	0.697764	0.775063
19270	Ptprg	ENSMUSG00000021745	protein tyrosine phosphatase, receptor type, G	0.0381619	-0.805797	1	0.545113	0.169324	0	2.58876	2.60836	1.67222	1.91331	1.10144	1.44685	1.59132	1.29563
19271	Ptprj	ENSMUSG00000025314	protein tyrosine phosphatase, receptor type, J	0.0164923	-0.684591	1	0.557784	-0.188605	0	1.46891	1.39866	0.748501	0.749885	1.75525	1.23967	1.16216	1.45555
19272	Ptprk	ENSMUSG00000019889	protein tyrosine phosphatase, receptor type, K	0.0393684	-0.962685	1	0.46619	-0.128694	0	2.1061	2.03393	0.924513	1.29015	3.05201	2.86103	2.8966	2.75906
19280	Ptprs	ENSMUSG00000013236	protein tyrosine phosphatase, receptor type, S	0.010787	-0.793204	1	0.0605033	-0.447687	0	2.76528	2.83045	1.99362	2.01569	0.776472	0.839551	0.219494	0.501156
19280	Ptprs	ENSMUSG00000013236	protein tyrosine phosphatase, receptor type, S	0.029458	1.04748	1	NaN	NaN	0	2.63123e-14	0.0974359	0.925947	1.26644	0	8.32667e-15	0	0
19285	Cavin1	ENSMUSG00000004044	caveolae associated 1	0.0829481	-0.789797	0	0.00714217	-1.02272	1	8.7031	8.65566	7.65151	8.12766	3.06192	2.76632	1.7543	2.02851
19285	Cavin1	ENSMUSG00000004044	caveolae associated 1	0.00645409	1.26555	1	0.457219	-0.164376	0	1.18114	1.14021	2.49738	2.35507	0.328753	6.59311e-07	4.89074e-07	1.64467e-06
19288	Ptx3	ENSMUSG00000027832	pentraxin related gene	0.00430094	1.46661	1	NaN	NaN	0	0.836162	0.75131	2.32113	2.19956	0	0	0	0.0453321
19293	Pvalb	ENSMUSG00000005716	parvalbumin	0.0299496	1.25937	1	0.978889	-4.24866e-06	0	1.56672	2.10743	3.12911	3.06377	2.89979e-05	6.60753e-06	7.05476e-06	2.00533e-05
19293	Pvalb	ENSMUSG00000005716	parvalbumin	0.00175756	7.07995	1	0.889076	-0.0689541	0	2.84944	4.9594	11.0903	10.8785	1.65172	2.08574	2.04055	1.55901
19294	Nectin2	ENSMUSG00000062300	nectin cell adhesion molecule 2	0.0211911	-1.05755	1	0.40996	-0.1206	0	2.27112	2.47539	1.40452	1.22689	3.12443	3.23847	2.99946	3.12224
19294	Nectin2	ENSMUSG00000062300	nectin cell adhesion molecule 2	0.010343	-1.19595	1	0.661801	0.110765	0	3.38727	3.48585	2.15623	2.32499	4.47018	4.76335	4.81029	4.64477
19299	Abcd3	ENSMUSG00000028127	ATP-binding cassette, sub-family D (ALD), member 3	0.0337702	1.19876	1	0.0205736	1.25484	1	0.00163254	0.431621	1.57981	1.25096	3.58688	2.30305	4.31431	4.08531
19309	Pygm	ENSMUSG00000032648	muscle glycogen phosphorylase	0.000372714	8.1459	1	0.780637	-0.0708635	0	1.32517	2.81638	10.4548	9.97854	0.976751	0.86967	0.726315	0.978379
19309	Pygm	ENSMUSG00000032648	muscle glycogen phosphorylase	0.000551229	4.3234	1	0.0774603	-0.454005	0	0.491822	0.521712	4.9581	4.70223	0.563607	0.691045	0.34662	2.22173e-05
19309	Pygm	ENSMUSG00000032648	muscle glycogen phosphorylase	0.0022661	4.24487	1	NaN	NaN	0	0.693899	0.455415	5.15568	4.48338	0.335795	0	0	0
19309	Pygm	ENSMUSG00000032648	muscle glycogen phosphorylase	0.0023424	5.24113	1	NaN	NaN	0	0.873319	0.43494	6.4137	5.37683	0.16776	0.134469	0	0.672312
19324	Rab1a	ENSMUSG00000020149	RAB1A, member RAS oncogene family	0.110582	-0.713237	0	0.00488761	-0.934773	1	4.75208	4.86902	3.84615	4.34848	4.25274	4.05965	3.14524	3.2976
19328	Rab12	ENSMUSG00000023460	RAB12, member RAS oncogene family	0.0241905	1.4479	1	0.899585	-0.07158	0	4.1487	4.63768	6.02529	5.6569	3.55314	3.11083	2.92723	3.59358
19328	Rab12	ENSMUSG00000023460	RAB12, member RAS oncogene family	0.998552	-0.00698256	0	0.0207117	-1.59533	1	3.54747	2.65625	3.03062	3.15915	2.44072	2.93613	2.1858	0.000402356
19334	Rab22a	ENSMUSG00000027519	RAB22A, member RAS oncogene family	0.046966	-1.05631	1	NaN	NaN	0	1.32723	0.785914	8.85814e-07	0.000531965	0.239105	7.06921e-10	0	0.000122624
19338	Rab33b	ENSMUSG00000027739	RAB33B, member RAS oncogene family	0.0397368	-0.71404	1	0.782885	0.0886525	0	0.941859	0.843275	0.258513	0.0985404	0.136834	0.116599	1.15559e-05	0.430726
19340	Rab3d	ENSMUSG00000019066	RAB3D, member RAS oncogene family	0.0394238	-1.0021	1	0.0104496	-1.06974	1	5.40607	5.33967	4.16786	4.57367	3.10601	2.66348	1.62774	2.00226
19342	Rab4b	ENSMUSG00000053291	RAB4B, member RAS oncogene family	0.0303372	-0.874881	1	0.611838	0.156245	0	2.33093	2.22753	1.5096	1.2991	1.59379	1.08828	1.56242	1.43215
19345	Rab5c	ENSMUSG00000019173	RAB5C, member RAS oncogene family	0.0282443	-0.862572	1	0.998427	-0.00257301	0	2.08103	2.13834	1.34931	1.14491	1.29879	1.39984	1.15048	1.54302
19346	Rab6a	ENSMUSG00000030704	RAB6A, member RAS oncogene family	0.0407954	-0.974216	1	0.0392761	-0.724068	1	3.23758	2.99531	2.29953	1.98493	2.20569	1.60942	1.24155	1.12542
19354	Rac2	ENSMUSG00000033220	RAS-related C3 botulinum substrate 2	0.0489373	-1.18086	1	0.0109522	-0.741119	1	3.67486	3.7111	2.15294	2.87129	2.34358	2.1205	1.54444	1.43741
19358	Rad23a	ENSMUSG00000003813	RAD23 homolog A, nucleotide excision repair protein	0.0380595	0.646808	1	0.507703	-0.081657	0	2.57421	2.46681	3.21437	3.12027	2.96308	2.98508	2.83162	2.95323
19358	Rad23a	ENSMUSG00000003813	RAD23 homolog A, nucleotide excision repair protein	0.0230832	0.787236	1	0.150229	-0.209677	0	4.26888	4.33077	5.14986	5.02425	4.25739	4.12915	3.99598	3.9712
19358	Rad23a	ENSMUSG00000003813	RAD23 homolog A, nucleotide excision repair protein	0.0233064	0.760299	1	0.873892	-0.121364	0	1.343	1.21698	2.05524	2.02534	1.42661	2.85654e-07	7.58838e-05	1.1838
19360	Rad50	ENSMUSG00000020380	RAD50 double strand break repair protein	0.0311105	-0.992125	1	0.134863	-0.267853	0	3.94515	3.95374	2.79401	3.12063	1.90492	1.72346	1.50852	1.58415
19363	Rad51b	ENSMUSG00000059060	RAD51 paralog B	0.779728	-0.125831	0	0.00134798	-2.54332	1	0.703783	0.715147	0.346493	0.820774	4.11842	3.4526	0.734461	1.74991
19364	Rad51d	ENSMUSG00000018841	RAD51 paralog D	0.0181249	-0.743347	1	0.926381	-0.0323812	0	3.80548	3.78834	3.10024	3.00688	2.30089	2.22658	2.36138	2.10132
19376	Rab34	ENSMUSG00000002059	RAB34, member RAS oncogene family	0.0627406	-0.675174	0	0.00180256	-1.33027	1	4.50137	4.66055	3.80386	4.00772	1.94001	1.88217	0.730195	0.431442
19376	Rab34	ENSMUSG00000002059	RAB34, member RAS oncogene family	0.0291977	-0.777731	1	0.0302961	-0.982977	1	5.14504	5.05648	4.3962	4.24985	2.85631	2.7436	1.32053	2.31343
19383	Raly	ENSMUSG00000027593	hnRNP-associated with lethal yellow	0.114753	-0.685915	0	0.0149946	-0.928217	1	0.956721	1.44562	0.48302	0.547492	1.58927	1.7876	0.512311	1.00812
19387	Rangap1	ENSMUSG00000022391	RAN GTPase activating protein 1	0.84041	-0.146159	0	0.0181307	-0.834043	1	1.68913	0.708723	1.00039	1.10515	1.79595	1.50183	1.00147	0.628215
19395	Rasgrp2	ENSMUSG00000032946	RAS, guanyl releasing protein 2	0.038713	-1.05765	1	0.0803159	-0.366082	0	2.63254	2.33819	1.60255	1.25288	0.466034	0.701298	0.212336	0.222832
19395	Rasgrp2	ENSMUSG00000032946	RAS, guanyl releasing protein 2	0.0183629	-1.15868	1	0.141931	-0.353913	0	3.48768	3.61278	2.52718	2.25592	2.54793	2.50541	1.98467	2.36084
19395	Rasgrp2	ENSMUSG00000032946	RAS, guanyl releasing protein 2	0.0498612	-0.794974	1	0.0412563	0.171051	0	1.7929	1.55064	0.788494	0.965104	0.216211	0.215373	0.395962	0.377725
19395	Rasgrp2	ENSMUSG00000032946	RAS, guanyl releasing protein 2	0.0903497	-1.0907	0	0.0232566	-0.852956	1	2.2199	1.47543	1.14206	0.371879	1.07703	1.57852	0.638941	0.310697
19395	Rasgrp2	ENSMUSG00000032946	RAS, guanyl releasing protein 2	0.0255382	-0.937421	1	0.0800705	-0.642699	0	4.50601	4.62011	3.52139	3.72988	3.87294	3.76742	2.76556	3.5894
19400	Rapsn	ENSMUSG00000002104	receptor-associated protein of the synapse	0.0349693	0.838096	1	0.992993	-0.00293292	0	4.08282e-06	7.74706e-05	0.716478	0.959796	0.0805661	6.66134e-16	0.074697	3.31819e-06
19400	Rapsn	ENSMUSG00000002104	receptor-associated protein of the synapse	0.000998312	3.02509	1	0.672323	0.0492749	0	0.231367	0.385782	3.39524	3.27209	4.11162e-05	1.18589e-05	2.65453e-05	0.0985763
19401	Rara	ENSMUSG00000037992	retinoic acid receptor, alpha	0.0346013	-1.31392	1	0.339122	-0.0946104	0	2.91564	2.84517	1.23376	1.89921	2.43229	2.49751	2.39278	2.3478
19416	Rasd1	ENSMUSG00000049892	RAS, dexamethasone-induced 1	0.0128664	-1.01124	1	0.633424	-0.172764	0	7.16438	7.18709	6.0886	6.2404	0.807324	0.122018	0.364107	0.219707
19418	Rasgrf2	ENSMUSG00000021708	RAS protein-specific guanine nucleotide-releasing factor 2	0.00682413	-1.20797	1	0.509053	-0.0415951	0	3.25803	3.39653	2.11562	2.12301	0.166296	0.126939	0.109961	0.100084
19418	Rasgrf2	ENSMUSG00000021708	RAS protein-specific guanine nucleotide-releasing factor 2	0.047979	-0.922258	1	NaN	NaN	0	1.70777	1.38878	0.748826	0.503208	0	0	0	0
19645	Rb1	ENSMUSG00000022105	RB transcriptional corepressor 1	0.0377029	-0.594271	1	0.182056	-0.180686	0	4.02559	3.94135	3.34997	3.42843	1.71135	1.71626	1.47316	1.59308
19647	Rbbp6	ENSMUSG00000030779	retinoblastoma binding protein 6, ubiquitin ligase	0.0886975	-0.411705	0	0.0388775	0.603185	1	2.29634	2.17158	1.8186	1.8259	1.48064	1.72872	2.05225	2.36348
19652	Rbm3	ENSMUSG00000031167	RNA binding motif (RNP1, RRM) protein 3	0.209187	-0.520598	0	0.0295476	-0.649644	1	5.6097	5.42864	4.73392	5.26322	4.00096	3.62067	3.18019	3.14215
19659	Rbp1	ENSMUSG00000046402	retinol binding protein 1, cellular	0.144309	-0.513754	0	0.0123436	-0.979421	1	2.19037	2.26351	1.54487	1.88149	3.74022	3.24144	2.41828	2.60454
19662	Rbp4	ENSMUSG00000024990	retinol binding protein 4, plasma	0.0073578	-0.912672	1	0.434136	0.091601	0	7.96614	8.01701	7.05471	7.1031	10.533	10.4739	10.5467	10.6435
19663	Rbpms	ENSMUSG00000031586	RNA binding protein gene with multiple splicing	0.070244	-1.10969	0	0.0126052	-0.800074	1	1.67329	0.863817	0.000122191	0.317619	0.767022	1.03262	0.000361693	0.199135
19663	Rbpms	ENSMUSG00000031586	RNA binding protein gene with multiple splicing	0.148611	-0.557115	0	0.0363263	-0.735259	1	2.80714	2.87275	2.07421	2.49145	2.57671	3.12841	2.00852	2.22607
19663	Rbpms	ENSMUSG00000031586	RNA binding protein gene with multiple splicing	0.0440475	-0.879988	1	0.168395	-0.412984	0	1.34357	1.0795	0.227838	0.435263	1.16399	0.618804	0.315914	0.640918
19663	Rbpms	ENSMUSG00000031586	RNA binding protein gene with multiple splicing	0.0223065	-1.46841	1	0.0106026	-0.48766	0	5.36019	5.25025	3.54787	4.12576	4.07543	4.15119	3.61773	3.63357
19671	Rce1	ENSMUSG00000024889	Ras converting CAAX endopeptidase 1	0.0397767	-0.751724	1	0.0557341	-0.936498	0	2.47979	2.67944	1.86521	1.79057	2.20958	1.4673	1.50648	0.297404
19687	Rfc1	ENSMUSG00000029191	replication factor C (activator 1) 1	0.873788	-0.0869931	0	0.0167035	-0.702307	1	1.70032	1.74323	1.39102	1.87855	1.80223	1.82378	0.962214	1.25919
19697	Rela	ENSMUSG00000024927	v-rel reticuloendotheliosis viral oncogene homolog A (avian)	0.0209527	-0.722663	1	0.125595	-0.192887	0	5.1281	5.07761	4.33558	4.42481	4.81588	4.76488	4.63459	4.5604
19698	Relb	ENSMUSG00000002983	avian reticuloendotheliosis viral (v-rel) oncogene related B	0.164542	-0.463952	0	0.00725185	-1.48452	1	3.29244	3.56106	2.87166	3.05393	2.07958	1.89024	0.0171249	0.983654
19703	Renbp	ENSMUSG00000031387	renin binding protein	0.0286398	-1.197	1	0.430799	-0.206393	0	2.40188	2.08937	0.873458	1.22379	0.9785	0.726424	0.816084	0.476053
19703	Renbp	ENSMUSG00000031387	renin binding protein	0.0356698	-1.30919	1	0.0125936	-1.08199	1	2.94924	3.57295	1.81483	2.08899	2.48426	1.88019	0.95058	1.24989
19707	Reps1	ENSMUSG00000019854	RalBP1 associated Eps domain containing protein	0.0293682	0.842841	1	NaN	NaN	0	0.391199	0.462136	1.36744	1.17158	4.45786e-05	1.11809e-06	0.799999	0
19707	Reps1	ENSMUSG00000019854	RalBP1 associated Eps domain containing protein	0.0428233	-0.751859	1	0.0285319	-0.914162	1	0.868666	0.639351	0.00138	0.00291866	1.36444	1.62251	0.963355	0.195272
19708	Dpf2	ENSMUSG00000024826	D4, zinc and double PHD fingers family 2	0.0200362	-1.07906	1	0.265842	0.247939	0	3.05387	3.3047	2.15133	2.04911	2.40006	2.72364	2.89456	2.72502
19708	Dpf2	ENSMUSG00000024826	D4, zinc and double PHD fingers family 2	0.010547	1.2497	1	0.283248	-0.122203	0	3.06966	3.25145	4.47354	4.34697	2.81597	2.91245	2.74965	2.73436
19712	Rest	ENSMUSG00000029249	RE1-silencing transcription factor	0.687802	0.116087	0	0.0345731	-0.978932	1	1.49895	1.28244	1.44602	1.56755	1.67354	1.31958	0.000180996	1.03508
19716	Bex1	ENSMUSG00000050071	brain expressed X-linked 1	0.0200121	2.19519	1	NaN	NaN	0	3.59231e-09	0.201177	1.74893	2.84263	0.56643	0.382569	0.0628191	0
19729	Slc50a1	ENSMUSG00000027953	solute carrier family 50 (sugar transporter), member 1	0.0309514	-1.54134	1	0.615047	0.247934	0	2.57911	1.8471	0.464206	0.879318	1.30063	0.154835	0.522829	1.42851
19730	Ralgds	ENSMUSG00000026821	ral guanine nucleotide dissociation stimulator	0.046536	-0.867088	1	0.505313	-0.101669	0	3.08941	3.42147	2.34993	2.42677	0.722802	0.701334	0.699339	0.521459
19730	Ralgds	ENSMUSG00000026821	ral guanine nucleotide dissociation stimulator	0.000486233	-0.947756	1	0.0343809	-0.834564	1	3.62647	3.62422	2.67832	2.67686	1.42497	0.862486	0.0545396	0.56379
19731	Rgl1	ENSMUSG00000026482	ral guanine nucleotide dissociation stimulator,-like 1	0.0153352	-0.846175	1	0.335171	-0.248787	0	4.4443	4.4537	3.65885	3.5468	2.14215	1.65406	1.61478	1.68386
19732	Rgl2	ENSMUSG00000041354	ral guanine nucleotide dissociation stimulator-like 2	0.0410384	-0.674917	1	0.17648	-0.271746	0	4.22583	4.39601	3.63836	3.63364	2.93038	2.83028	2.73407	2.4831
19732	Rgl2	ENSMUSG00000041354	ral guanine nucleotide dissociation stimulator-like 2	0.0292912	-0.811239	1	0.0782587	-0.396526	0	1.81906	1.96388	1.14232	1.01815	0.742682	1.01006	0.512717	0.446977
19735	Rgs2	ENSMUSG00000026360	regulator of G-protein signaling 2	0.0251975	-1.45662	1	0.000929076	-1.07807	1	3.56316	3.54107	1.77594	2.41505	2.31616	2.33406	1.29617	1.19791
19737	Rgs5	ENSMUSG00000026678	regulator of G-protein signaling 5	0.0635069	-0.610201	0	0.0060643	-1.17212	1	6.4283	6.30251	5.67194	5.83846	3.99381	3.49614	2.54742	2.5983
19744	Rheb	ENSMUSG00000028945	Ras homolog enriched in brain	0.799462	0.0988801	0	0.0291312	-0.623082	1	2.86632	3.1403	3.20729	2.99709	2.40119	2.5109	1.99539	1.67054
19766	Ripk1	ENSMUSG00000021408	receptor (TNFRSF)-interacting serine-threonine kinase 1	0.0112402	-0.853543	1	0.964867	-0.0202735	0	3.22791	3.17889	2.31455	2.38516	2.9649	3.01541	3.11423	2.82553
19817	Rn7sk	ENSMUSG00000065037	RNA, 7SK, nuclear	0.0221212	1.07062	1	0.169974	-0.300063	0	0.566858	0.834303	1.71623	1.82618	1.65064	1.83887	1.57505	1.31433
19826	Rnps1	ENSMUSG00000034681	ribonucleic acid binding protein S1	0.105373	0.73069	0	0.0159702	-1.27998	1	2.07888	1.69721	2.79411	2.44335	1.86635	1.84704	1.15319	0.000251557
19826	Rnps1	ENSMUSG00000034681	ribonucleic acid binding protein S1	0.0132429	1.2225	1	0.891661	0.0448624	0	1.9504	2.18454	3.34292	3.23702	1.39399	1.45628	1.31776	1.62224
19876	Robo1	ENSMUSG00000022883	roundabout guidance receptor 1	0.0878622	-0.480981	0	0.00192564	-1.48152	1	1.16077	1.24116	0.64277	0.797191	2.20591	2.23085	0.524321	0.94939
19877	Rock1	ENSMUSG00000024290	Rho-associated coiled-coil containing protein kinase 1	0.0252687	-0.716429	1	0.0570896	-0.260989	0	3.36932	3.44051	2.6395	2.73747	2.80453	2.79384	2.57648	2.49991
19878	Rock2	ENSMUSG00000020580	Rho-associated coiled-coil containing protein kinase 2	0.862525	0.0787171	0	0.00633732	-0.619969	1	4.22649	4.24568	4.49875	4.13086	2.69638	2.6859	2.11978	2.02256
19878	Rock2	ENSMUSG00000020580	Rho-associated coiled-coil containing protein kinase 2	0.00875088	1.395	1	0.77107	-0.0195225	0	0.0578395	3.36148e-07	1.54159	1.30626	0.0390453	3.73658e-07	2.65456e-07	3.89528e-07
19885	Rorc	ENSMUSG00000028150	RAR-related orphan receptor gamma	0.00158445	3.69291	1	0.704566	-0.115148	0	0.682821	0.90548	4.65587	4.31824	3.82074	3.52898	3.72573	3.3937
19885	Rorc	ENSMUSG00000028150	RAR-related orphan receptor gamma	0.00392248	2.40382	1	0.840198	0.0688134	0	0.397923	0.361489	2.9676	2.59945	3.55645	3.21241	3.56329	3.3432
19885	Rorc	ENSMUSG00000028150	RAR-related orphan receptor gamma	0.0243898	1.2242	1	0.309408	0.391649	0	0.19505	0.107464	1.58788	1.16303	1.79161	0.90412	1.93707	1.54195
19896	Rpl10a	ENSMUSG00000037805	ribosomal protein L10A	0.087693	-0.792281	0	0.0180614	-0.705405	1	2.96287	3.11429	2.0029	2.4897	2.48362	2.7151	1.78324	2.00466
19896	Rpl10a	ENSMUSG00000037805	ribosomal protein L10A	0.166597	-0.62109	0	0.00541141	-0.676499	1	0.813003	1.00687	0.577656	3.89522e-05	0.622153	0.731414	5.71306e-06	0.000562585
19934	Rpl22	ENSMUSG00000028936	ribosomal protein L22	0.991941	-0.00158093	0	0.0295698	1.77998	1	0.0514602	0.0280411	0.0411042	0.0352352	0.065312	0.050869	0.0844884	3.59166
19935	Mrpl23	ENSMUSG00000037772	mitochondrial ribosomal protein L23	0.0487764	0.796876	1	0.392721	-0.181315	0	4.99214	4.84481	5.58683	5.84387	4.64932	4.53361	4.25222	4.56808
20014	Rpn2	ENSMUSG00000027642	ribophorin II	0.0424431	-0.904065	1	0.115311	-0.31476	0	5.8795	5.77139	4.75759	5.08517	5.00448	5.18996	4.7078	4.85712
20014	Rpn2	ENSMUSG00000027642	ribophorin II	0.000825461	2.52172	1	0.628735	0.159763	0	0.687123	0.805712	3.26474	3.27153	0.380861	0.461963	0.874085	0.288265
20014	Rpn2	ENSMUSG00000027642	ribophorin II	0.0398731	-0.854799	1	0.489851	-0.104614	0	6.53949	6.46178	5.50757	5.7841	5.63101	5.74881	5.51871	5.65188
20042	Rps12	ENSMUSG00000061983	ribosomal protein S12	0.957346	-0.0305355	0	0.0214741	-0.829508	1	6.7175	6.96404	6.76662	6.85385	6.04782	6.01419	5.46565	4.93735
20044	Rps14	ENSMUSG00000024608	ribosomal protein S14	0.205033	-0.775492	0	0.0257082	0.801042	1	3.08849	4.27872	2.6734	3.14282	2.82871	2.36364	3.24376	3.55068
20044	Rps14	ENSMUSG00000024608	ribosomal protein S14	0.612613	0.313201	0	0.024523	-0.794923	1	1.19935	2.12719	2.33816	1.61479	2.56947	2.04879	1.56473	1.46368
20085	Rps19	ENSMUSG00000040952	ribosomal protein S19	0.0337934	-0.703009	1	0.00958927	-1.1209	1	5.58796	5.48644	4.77566	4.89273	3.50108	3.45631	2.05313	2.66245
20088	Rps24	ENSMUSG00000025290	ribosomal protein S24	0.0128126	1.67411	1	0.024508	-0.56344	0	5.67696	6.16452	7.62206	7.56764	4.74936	4.646	4.23997	4.02851
20088	Rps24	ENSMUSG00000025290	ribosomal protein S24	0.0315086	1.28823	1	0.881399	-0.0632753	0	2.10633e-06	2.53914e-07	1.5851	0.991361	2.19288e-05	0.412087	0.000325042	0.285233
20111	Rps6ka1	ENSMUSG00000003644	ribosomal protein S6 kinase polypeptide 1	0.0357613	-0.772342	1	0.0837317	-0.727802	0	1.16945	1.29962	0.383619	0.540767	3.35455	2.90227	1.87858	2.92263
20111	Rps6ka1	ENSMUSG00000003644	ribosomal protein S6 kinase polypeptide 1	0.191008	-0.609407	0	0.00348455	-0.967866	1	2.54687	2.68417	1.66658	2.34565	2.82358	2.91979	1.81067	1.99697
20112	Rps6ka2	ENSMUSG00000023809	ribosomal protein S6 kinase, polypeptide 2	0.00260859	2.10189	1	0.355173	-0.179955	0	1.81579	1.95515	4.06345	3.91126	1.07735	0.823404	0.835533	0.705313
20116	Rps8	ENSMUSG00000047675	ribosomal protein S8	0.918979	0.0891751	0	0.0265548	1.12653	1	0.515233	0.0001069	2.16403e-05	0.693668	6.14587e-06	0.0307923	1.75372	0.530139
20135	Rrm2	ENSMUSG00000020649	ribonucleotide reductase M2	0.0394906	-1.14699	1	0.008192	-0.587768	1	2.59642	2.30944	1.06523	1.54665	2.26689	2.25107	1.72345	1.61898
20148	Dhrs3	ENSMUSG00000066026	dehydrogenase/reductase (SDR family) member 3	0.0323939	-0.984351	1	0.997054	-0.00448419	0	5.02117	4.71283	3.94502	3.82028	4.21104	4.34873	4.49387	4.05693
20163	Rsu1	ENSMUSG00000026727	Ras suppressor protein 1	0.127655	-0.488117	0	0.0191232	-0.609706	1	5.79815	5.78811	5.17061	5.43942	4.66511	4.58888	3.90665	4.12792
20166	Rtkn	ENSMUSG00000034930	rhotekin	0.371799	-0.0824944	0	0.0277404	0.727565	1	0.564778	0.539861	0.483034	0.456616	0.590818	0.167006	1.21073	1.00223
20166	Rtkn	ENSMUSG00000034930	rhotekin	0.137991	0.257047	0	0.0371025	-0.691801	1	0.112005	0.159392	0.422664	0.362827	2.16935	1.74113	1.4153	1.11157
20167	Rtn2	ENSMUSG00000030401	reticulon 2 (Z-band associated protein)	0.000574703	3.05217	1	0.064676	-0.553638	0	5.73433	5.61473	8.74749	8.70592	1.28637	0.842396	0.620758	0.400735
20182	Rxrb	ENSMUSG00000039656	retinoid X receptor beta	0.306642	-0.36094	0	0.0225561	-0.679944	1	1.0048	0.758561	0.329384	0.712092	0.785223	1.09775	0.186447	0.33664
20183	Rxrg	ENSMUSG00000015843	retinoid X receptor gamma	0.005194	2.52612	1	0.522151	5.19695e-08	0	2.36602e-10	5.31797e-14	2.78011	2.27212	2.81326e-10	5.85734e-09	5.64094e-08	5.36683e-08
20183	Rxrg	ENSMUSG00000015843	retinoid X receptor gamma	0.00811297	1.12898	1	0.121314	-0.574491	0	3.92365	4.05495	5.13305	5.10351	2.9867	2.90999	1.90412	2.84359
20185	Ncor1	ENSMUSG00000018501	nuclear receptor co-repressor 1	0.834215	-0.0999695	0	0.0123393	1.14441	1	1.85464	2.17514	2.0733	1.75654	0.246294	0.411756	1.84141	1.10546
20190	Ryr1	ENSMUSG00000030592	ryanodine receptor 1, skeletal muscle	0.00770483	1.31305	1	0.921442	0.0108205	0	0.000535749	7.25675e-07	1.40725	1.21938	0.0237818	0.000553828	0.0454255	0.00055103
20190	Ryr1	ENSMUSG00000030592	ryanodine receptor 1, skeletal muscle	0.000570382	6.39707	1	0.903199	0.012375	0	0.000238725	0.41727	6.88213	6.32951	0.0201102	0.000468302	0.0449254	0.000403102
20193	S100a1	ENSMUSG00000044080	S100 calcium binding protein A1	0.355196	-0.378185	0	0.0127827	-0.868776	1	1.1552	1.5651	0.737721	1.22621	1.50606	1.31841	0.725008	0.361913
20194	S100a10	ENSMUSG00000041959	S100 calcium binding protein A10 (calpactin)	0.101135	-0.676487	0	0.0151924	-1.22262	1	7.92156	7.98904	7.07227	7.48536	7.51706	7.8667	5.9991	6.93943
20195	S100a11	ENSMUSG00000027907	S100 calcium binding protein A11	0.13164	-0.520771	0	0.000448028	-2.31488	1	9.32591	9.33094	8.64867	8.96663	6.19768	6.21155	3.64843	4.13103
20198	S100a4	ENSMUSG00000001020	S100 calcium binding protein A4	0.171115	-0.903332	0	0.00312311	-1.29389	1	6.17129	6.87232	4.99826	6.23869	2.97452	2.65118	1.39243	1.6455
20200	S100a6	ENSMUSG00000001025	S100 calcium binding protein A6 (calcyclin)	0.127595	-0.599981	0	0.0112782	-1.23771	1	7.57357	7.78503	6.90111	7.25753	3.03435	2.80661	1.27168	2.09385
20200	S100a6	ENSMUSG00000001025	S100 calcium binding protein A6 (calcyclin)	0.0126545	-0.737446	1	NaN	NaN	0	2.03715	2.08666	1.30263	1.34629	5.84291e-07	0.0933184	0	3.33067e-16
20200	S100a6	ENSMUSG00000001025	S100 calcium binding protein A6 (calcyclin)	0.220117	0.585009	0	0.00117276	-1.14986	1	3.07714	3.37152	4.16631	3.45238	1.68877	1.56259	0.43622	0.51541
20202	S100a9	ENSMUSG00000056071	S100 calcium binding protein A9 (calgranulin B)	0.0262879	-0.913556	1	0.843252	0.0908598	0	1.02803	0.799107	2.35157e-05	3.73658e-06	1.70237e-05	0.728886	0.491201	0.419421
20208	Saa1	ENSMUSG00000074115	serum amyloid A 1	0.987212	-0.019339	0	0.00176788	-2.18138	1	0.120613	0.501432	0.186549	0.396818	7.90354	7.8276	5.18431	6.18407
20209	Saa2	ENSMUSG00000057465	serum amyloid A 2	0.977938	-1.52781e-06	0	0.00260642	-2.46398	1	5.4101e-06	1.55811e-07	6.05932e-07	1.90436e-06	5.85726	5.74869	2.52616	4.15183
20209	Saa2	ENSMUSG00000057465	serum amyloid A 2	0.994511	0.0128935	0	0.00764717	1.54607	1	0.0187572	0.369536	0.410354	0.00372576	0.00529302	1.11226	2.18231	2.02739
20209	Saa2	ENSMUSG00000057465	serum amyloid A 2	0.874671	0.0717535	0	0.000766957	-2.98437	1	0.164019	5.79962e-06	1.12386e-05	0.307521	6.7998	6.60816	3.0548	4.38442
20209	Saa2	ENSMUSG00000057465	serum amyloid A 2	NaN	NaN	0	0.0371596	-0.761705	1	0	0.0339405	0	0	1.31541	0.677659	0.163688	0.305971
20210	Saa3	ENSMUSG00000040026	serum amyloid A 3	0.0979662	-1.44016	0	0.0422511	-0.863717	1	5.50903	6.12482	3.36672	5.3868	3.1986	4.15209	2.8016	2.82166
20226	Sars	ENSMUSG00000068739	seryl-aminoacyl-tRNA synthetase	0.615085	0.305407	0	0.00780251	-0.922822	1	2.24881	1.68219	1.78172	2.7601	1.30655	1.63039	0.50788	0.58341
20229	Sat1	ENSMUSG00000025283	spermidine/spermine N1-acetyl transferase 1	0.0422244	-1.12869	1	0.034364	-0.56086	0	5.70761	5.8388	4.36568	4.92334	5.75368	5.46782	4.99715	5.10264
20229	Sat1	ENSMUSG00000025283	spermidine/spermine N1-acetyl transferase 1	0.0872767	-1.13029	0	0.0219387	-0.700503	1	4.94266	3.8222	3.21811	3.28618	3.79501	3.43661	2.88417	2.94644
20230	Satb1	ENSMUSG00000023927	special AT-rich sequence binding protein 1	0.0292301	1.03959	1	0.293101	-0.143186	0	0.574193	0.228377	1.44326	1.4385	0.222949	0.0863637	0.0229402	1.29987e-10
20230	Satb1	ENSMUSG00000023927	special AT-rich sequence binding protein 1	0.0139554	1.35111	1	0.267437	0.1057	0	0.848861	0.962841	2.4144	2.09951	0.000630464	0.0346165	0.0931128	0.153534
20230	Satb1	ENSMUSG00000023927	special AT-rich sequence binding protein 1	0.0111254	0.846469	1	NaN	NaN	0	0.36027	0.325673	1.22736	1.15152	0.0282868	0.0487569	0	6.36228e-10
20238	Atxn1	ENSMUSG00000046876	ataxin 1	0.0812476	0.347647	0	0.0154807	0.936287	1	1.9012	1.9446	2.3024	2.2387	1.32754	1.43893	2.59267	2.04637
20239	Atxn2	ENSMUSG00000042605	ataxin 2	0.0248467	-0.798699	1	0.527982	0.163974	0	3.22697	3.37615	2.47971	2.52601	3.58886	3.48812	3.51081	3.89412
20249	Scd1	ENSMUSG00000037071	stearoyl-Coenzyme A desaturase 1	0.129872	-0.417346	0	0.0119526	-1.40006	1	10.7094	10.6242	10.3382	10.1608	10.5307	10.3165	8.4485	9.59859
20250	Scd2	ENSMUSG00000025203	stearoyl-Coenzyme A desaturase 2	0.0828022	-1.51575	0	0.00128186	-1.15483	1	6.67194	6.67064	4.17273	6.13837	2.15736	2.25722	1.11517	0.989754
20259	Scin	ENSMUSG00000002565	scinderin	0.00135946	1.20929	1	NaN	NaN	0	0.0913582	0.0848427	1.28184	1.31294	0.0781105	0.0831668	6.47769e-06	0
20266	Scn1b	ENSMUSG00000019194	sodium channel, voltage-gated, type I, beta	0.0093477	1.70147	1	0.97269	0.0276261	0	2.90383	3.27372	4.72529	4.8552	1.14754	0.407078	0.892912	0.716959
20266	Scn1b	ENSMUSG00000019194	sodium channel, voltage-gated, type I, beta	0.00315537	2.35017	1	0.0073791	-1.01336	1	4.75729	5.02042	7.30765	7.17041	2.64597	2.26351	1.37657	1.5062
20276	Scnn1a	ENSMUSG00000030340	sodium channel, nonvoltage-gated 1 alpha	0.817882	0.0592307	0	0.039205	0.806803	1	0.0125177	0.0290474	8.51188e-06	0.160018	0.637057	1.36097	1.94133	1.6703
20276	Scnn1a	ENSMUSG00000030340	sodium channel, nonvoltage-gated 1 alpha	0.950646	-0.0350011	0	0.017823	1.03864	1	0.174612	0.387172	0.33874	0.153041	1.96795	1.84532	3.32759	2.56295
20276	Scnn1a	ENSMUSG00000030340	sodium channel, nonvoltage-gated 1 alpha	0.4358	-0.19491	0	0.0283214	0.884081	1	0.318251	0.0715695	5.68422e-07	2.66898e-13	1.89356	1.45838	2.86211	2.25799
20280	Scp2	ENSMUSG00000028603	sterol carrier protein 2, liver	0.0184941	-1.23943	1	0.978943	0.020597	0	3.44776	3.69717	2.20766	2.45841	1.70707	2.1151	1.69297	2.17039
20280	Scp2	ENSMUSG00000028603	sterol carrier protein 2, liver	0.0464792	-0.582105	1	0.435248	-0.141053	0	8.14173	8.21736	7.54057	7.65431	8.72177	8.54026	8.40595	8.57396
20288	Msr1	ENSMUSG00000025044	macrophage scavenger receptor 1	0.0308394	-0.585689	1	0.449363	-0.25356	0	1.0444	1.05479	0.508407	0.419408	1.09077	0.399253	0.470183	0.512716
20288	Msr1	ENSMUSG00000025044	macrophage scavenger receptor 1	0.0421719	-1.12419	1	0.019357	-0.768324	1	1.9854	2.39528	0.870624	1.26168	2.2104	1.85683	1.37152	1.15907
20293	Ccl12	ENSMUSG00000035352	chemokine (C-C motif) ligand 12	0.0198489	-1.7458	1	NaN	NaN	0	3.48267	2.74823	1.44076	1.29854	0.208095	0.0924675	0.099997	0
20293	Ccl12	ENSMUSG00000035352	chemokine (C-C motif) ligand 12	0.0277853	-0.606121	1	NaN	NaN	0	0.832235	0.788838	0.242453	0.166379	3.76543e-06	0	0	0
20296	Ccl2	ENSMUSG00000035385	chemokine (C-C motif) ligand 2	0.0707402	-1.36492	0	0.00589449	-1.23332	1	5.68512	4.98139	3.38435	4.55231	2.43144	1.96334	0.814343	1.11379
20301	Ccl27a	ENSMUSG00000073888	chemokine (C-C motif) ligand 27A	0.0102972	1.56891	1	0.921609	-0.0349199	0	1.54377e-12	6.66134e-16	1.74875	1.38908	1.00974	1.12926	0.904842	1.16432
20301	Ccl27a	ENSMUSG00000073888	chemokine (C-C motif) ligand 27A	0.0370611	0.621067	1	0.969363	0.0265395	0	8.55518e-10	0.124302	0.693092	0.673343	0.724604	0.326736	0.320242	0.784177
20302	Ccl3	ENSMUSG00000000982	chemokine (C-C motif) ligand 3	0.0456038	-2.07592	1	0.0179986	-0.753756	1	3.39197	1.42853	0.286279	0.382377	0.860628	1.23002	0.264547	0.318593
20303	Ccl4	ENSMUSG00000018930	chemokine (C-C motif) ligand 4	0.0240922	-1.77556	1	0.00941318	-1.10787	1	2.84706	1.95106	0.594057	0.652945	1.29387	1.68172	0.159359	0.600502
20304	Ccl5	ENSMUSG00000035042	chemokine (C-C motif) ligand 5	0.0672044	-1.49262	0	0.0231507	-1.39359	1	4.60078	4.45424	2.26075	3.80902	2.3079	4.04786	1.59859	1.96998
[truncated: 4,935 more rows]
